# Supplementary material for: Single-Cell Transcriptome Profiling Unravels Distinct Peripheral Blood Immune Cell Signatures of RRMS and MOG Antibody-Associated Disease
Source: Front Neurol. 2022 Jan 14;12:807646. doi: 10.3389/fneur.2021.807646 (PMC8795627; doi:10.3389/fneur.2021.807646)
Supplement: Supplementary file 3 [file Table_1.xlsx]

## Sheet: Table S1
Table S1 Characteristics of scRNA-seq of the three PBMC samples included in this study
Name	Estimated Number of Raw Cells	Mean Reads per Cell	Median Genes per Cell	Number of Reads	Valid Barcodes	Sequencing Saturation	Q30 Bases in Barcodes	Q30 Bases in RNA Read	Q30 Bases in UMI	Reads Mapped to Genome	Reads Mapped Confidently to Genome	Reads Mapped Confidently to Intergenic Regions	Reads Mapped Confidently to Intronic Regions	Reads Mapped Confidently to Exonic Regions	Reads Mapped Confidently to Transcriptome	Reads Mapped Antisense to Gene	Fraction Reads in Cells	Total Genes Detected	Median UMI Counts per Cell	Cells after Filtering
HC	7709	65621	1892	505871561	0.971	0.792	0.956	0.919	0.927	0.971	0.937	0.078	0.276	0.583	0.553	0.017	0.83	24348	6105	6255
MOGAD	3969	141277	2061	560728429	0.97	0.882	0.963	0.935	0.941	0.968	0.932	0.064	0.28	0.588	0.561	0.015	0.859	23253	5819	3318
RRMS	6338	70065	1886	444071504	0.972	0.786	0.954	0.929	0.926	0.967	0.933	0.076	0.293	0.564	0.537	0.015	0.868	24169	6024	5679
