# Supplementary material for: Single-Cell Transcriptome Profiling Unravels Distinct Peripheral Blood Immune Cell Signatures of RRMS and MOG Antibody-Associated Disease
Source: Front Neurol. 2022 Jan 14;12:807646. doi: 10.3389/fneur.2021.807646 (PMC8795627; doi:10.3389/fneur.2021.807646)
Supplement: Supplementary file 4 [file Table_2.xlsx]

## Sheet: Sheet1
Table S2 The cell numbers and frequency of all subsets in PBMC from HC, RRMS and MOGAD
	HC	Frequency	MOGAD	Frequency	RRMS	Frequency
All cells	5927		3181		5506
Myeloid cells	763	12.87	792	24.9	773	14.04
M1	629	10.61	229	7.2	609	11.06
M2	10	0.17	482	15.15	6	0.11
M3	58	0.98	18	0.57	41	0.74
M4	66	1.11	63	1.98	117	2.13
T cells	4324	72.95	2145	67.43	4141	75.21
T1	544	9.18	951	29.9	544	9.88
T2	1039	17.53	101	3.18	750	13.62
T3	829	13.99	283	8.9	648	11.77
T4	551	9.3	429	13.49	671	12.19
T5	157	2.65	54	1.7	634	11.51
T6	297	5.01	140	4.4	384	6.97
T7	594	10.02	63	1.98	199	3.61
T8	297	5.01	113	3.55	204	3.71
T9	16	0.27	11	0.35	107	1.94
B cells	840	14.17	244	7.67	592	10.75
B1	353	5.96	51	1.6	166	3.01
B2	154	2.6	159	5	236	4.29
B3	226	3.81	10	0.31	133	2.42
B4	107	1.81	24	0.76	57	1.03
