# Supplementary material for: Single-Cell Transcriptome Profiling Unravels Distinct Peripheral Blood Immune Cell Signatures of RRMS and MOG Antibody-Associated Disease
Source: Front Neurol. 2022 Jan 14;12:807646. doi: 10.3389/fneur.2021.807646 (PMC8795627; doi:10.3389/fneur.2021.807646)
Supplement: Supplementary file 5 [file Table_3.xlsx]

## Sheet: Sheet1
Table S3 Marker genes of PBMC major cell types identified by scRNA-seq
Gene	p_val	avg_log2FC	pct.1	pct.2	p_val_adj	Cluster
S100A8	0	6.55967	0.946	0.213	0	Myeloid cells
S100A9	0	6.54633	0.981	0.348	0	Myeloid cells
IGKC	0	6.25999	0.708	0.209	0	B cells
LYZ	0	6.14999	0.992	0.256	0	Myeloid cells
IGLC2	0	4.9046	0.482	0.077	0	B cells
IGHM	0	4.52267	0.646	0.031	0	B cells
CST3	0	4.34122	0.988	0.197	0	Myeloid cells
VCAN	0	4.17295	0.912	0.034	0	Myeloid cells
FCN1	0	4.08009	0.947	0.046	0	Myeloid cells
IGHA1	0	3.90864	0.403	0.085	0	B cells
CTSS	0	3.86509	0.993	0.495	0	Myeloid cells
GNLY	0	3.82598	0.476	0.202	0	T cells
MNDA	0	3.79972	0.975	0.065	0	Myeloid cells
NKG7	0	3.70981	0.553	0.211	0	T cells
IGLC3	0	3.62525	0.328	0.01	0	B cells
IFI30	0	3.5316	0.979	0.12	0	Myeloid cells
MS4A1	0	3.51143	0.969	0.034	0	B cells
S100A12	0	3.48231	0.854	0.021	0	Myeloid cells
AIF1	0	3.4713	0.984	0.236	0	Myeloid cells
AC020656.1	0	3.42285	0.945	0.04	0	Myeloid cells
CD79A	0	3.41649	0.979	0.026	0	B cells
IL32	0	3.32852	0.907	0.135	0	T cells
LST1	0	3.27706	0.983	0.149	0	Myeloid cells
CD74	0	3.1118	0.999	0.612	0	B cells
PSAP	0	3.0405	0.984	0.329	0	Myeloid cells
HLA-DRA	0	2.96486	0.991	0.327	0	B cells
CD14	0	2.91635	0.854	0.014	0	Myeloid cells
TYMP	0	2.8362	0.967	0.252	0	Myeloid cells
IL7R	0	2.81087	0.646	0.076	0	T cells
CYBB	0	2.79012	0.957	0.082	0	Myeloid cells
FTL	0	2.77902	0.998	0.989	0	Myeloid cells
GZMA	0	2.76794	0.517	0.073	0	T cells
JCHAIN	0	2.76479	0.513	0.02	0	B cells
TYROBP	0	2.69447	0.99	0.261	0	Myeloid cells
MS4A6A	0	2.69324	0.894	0.036	0	Myeloid cells
CD79B	0	2.67417	0.947	0.116	0	B cells
SERPINA1	0	2.66665	0.934	0.018	0	Myeloid cells
FGL2	0	2.66025	0.964	0.173	0	Myeloid cells
GRN	0	2.6317	0.944	0.125	0	Myeloid cells
GZMH	0	2.62978	0.436	0.07	0	T cells
BANK1	0	2.61139	0.931	0.029	0	B cells
IGHD	0	2.5857	0.548	0.005	0	B cells
HLA-DQB1	0	2.57227	0.969	0.22	0	B cells
HLA-DPB1	0	2.54986	0.992	0.623	0	B cells
CSTA	0	2.54102	0.929	0.013	0	Myeloid cells
CD3G	0	2.52155	0.775	0.075	0	T cells
FGFBP2	0	2.51683	0.398	0.055	0	T cells
S100A6	0	2.48083	0.996	0.91	0	Myeloid cells
FOS	0	2.47916	0.889	0.079	0	Myeloid cells
TKT	0	2.4588	0.97	0.307	0	Myeloid cells
CD3D	0	2.45755	0.772	0.087	0	T cells
CPVL	0	2.4554	0.889	0.011	0	Myeloid cells
CSF3R	0	2.45317	0.899	0.02	0	Myeloid cells
CD3E	0	2.43811	0.889	0.094	0	T cells
RALGPS2	0	2.42534	0.904	0.064	0	B cells
CFD	0	2.42087	0.904	0.038	0	Myeloid cells
LINC00926	0	2.41394	0.872	0.017	0	B cells
BRI3	0	2.40812	0.975	0.385	0	Myeloid cells
MPEG1	0	2.39285	0.935	0.037	0	Myeloid cells
CST7	0	2.38961	0.532	0.08	0	T cells
DUSP6	0	2.34333	0.858	0.044	0	Myeloid cells
NCF2	0	2.3298	0.936	0.03	0	Myeloid cells
CEBPD	0	2.31534	0.927	0.115	0	Myeloid cells
HLA-DRB1	0	2.30257	0.987	0.394	0	B cells
SPI1	0	2.29074	0.932	0.068	0	Myeloid cells
TRBC1	0	2.27583	0.636	0.072	0	T cells
TCL1A	0	2.26424	0.341	0.004	0	B cells
COTL1	0	2.25764	0.98	0.499	0	Myeloid cells
KLRD1	0	2.24492	0.405	0.058	0	T cells
NEAT1	0	2.22427	0.986	0.824	0	Myeloid cells
HLA-DQA1	0	2.21965	0.94	0.158	0	B cells
PRF1	0	2.20736	0.507	0.056	0	T cells
CD2	0	2.20447	0.837	0.088	0	T cells
S100A11	0	2.18996	0.985	0.687	0	Myeloid cells
APLP2	0	2.18861	0.931	0.193	0	Myeloid cells
FCER1G	0	2.17802	0.971	0.215	0	Myeloid cells
TRAC	0	2.17587	0.759	0.114	0	T cells
CD302	0	2.17437	0.917	0.025	0	Myeloid cells
IGSF6	0	2.14186	0.891	0.028	0	Myeloid cells
CFP	0	2.13973	0.908	0.038	0	Myeloid cells
TSPO	0	2.11207	0.979	0.665	0	Myeloid cells
HLA-DPA1	0	2.10942	0.989	0.534	0	B cells
CD36	0	2.09576	0.826	0.025	0	Myeloid cells
CD247	0	2.08221	0.765	0.099	0	T cells
CD68	0	2.06767	0.899	0.053	0	Myeloid cells
AP1S2	0	2.06155	0.945	0.265	0	Myeloid cells
FCGRT	0	2.06068	0.916	0.188	0	Myeloid cells
CCL5	0	2.05586	0.635	0.368	0	T cells
KCTD12	0	2.03475	0.86	0.019	0	Myeloid cells
CD37	0	2.02487	0.995	0.876	0	B cells
CLEC12A	0	2.01778	0.874	0.018	0	Myeloid cells
GZMM	0	2.01749	0.728	0.067	0	T cells
BCL11B	0	2.01239	0.788	0.069	0	T cells
LGALS3	0	2.00072	0.907	0.117	0	Myeloid cells
MS4A7	0	1.99753	0.747	0.024	0	Myeloid cells
NCF1	0	1.95	0.873	0.268	0	Myeloid cells
CLEC7A	0	1.93472	0.881	0.014	0	Myeloid cells
LGALS2	0	1.93289	0.672	0.011	0	Myeloid cells
TNFAIP2	0	1.9283	0.86	0.012	0	Myeloid cells
PLBD1	0	1.92385	0.817	0.008	0	Myeloid cells
KLRB1	0	1.9206	0.37	0.04	0	T cells
CD7	0	1.89395	0.684	0.071	0	T cells
BLVRB	0	1.8848	0.886	0.119	0	Myeloid cells
IGHG3	0	1.88344	0.423	0.013	0	B cells
JAML	0	1.86843	0.903	0.141	0	Myeloid cells
BCL11A	0	1.86612	0.779	0.065	0	B cells
CTSW	0	1.86007	0.459	0.062	0	T cells
TRBC2	0	1.85534	0.823	0.28	0	T cells
TNFSF13B	0	1.84896	0.883	0.052	0	Myeloid cells
CTSZ	0	1.84454	0.927	0.231	0	Myeloid cells
RNF130	0	1.83616	0.925	0.134	0	Myeloid cells
ARL4C	0	1.83275	0.863	0.274	0	T cells
RGS2	0	1.82434	0.794	0.042	0	Myeloid cells
SAT1	0	1.81757	0.97	0.582	0	Myeloid cells
LCK	0	1.81687	0.819	0.095	0	T cells
VPREB3	0	1.81078	0.636	0.003	0	B cells
FPR1	0	1.81078	0.831	0.005	0	Myeloid cells
FTH1	0	1.80151	0.996	0.992	0	Myeloid cells
TMEM176B	0	1.77065	0.762	0.008	0	Myeloid cells
GZMB	0	1.76425	0.379	0.055	0	T cells
IGHG2	0	1.75895	0.274	0.005	0	B cells
ALDH2	0	1.75872	0.815	0.023	0	Myeloid cells
TNFRSF13C	0	1.71266	0.732	0.019	0	B cells
PYCARD	0	1.70675	0.954	0.4	0	Myeloid cells
LIME1	0	1.69291	0.795	0.178	0	T cells
VIM	0	1.6856	0.994	0.895	0	Myeloid cells
SLC11A1	0	1.68549	0.81	0.023	0	Myeloid cells
VMP1	0	1.67794	0.915	0.286	0	Myeloid cells
TALDO1	0	1.67586	0.955	0.454	0	Myeloid cells
CD93	0	1.6732	0.795	0.013	0	Myeloid cells
RBP7	0	1.66961	0.706	0.005	0	Myeloid cells
PCED1B-AS1	0	1.65512	0.861	0.318	0	T cells
LTB	0	1.65131	0.951	0.577	0	B cells
AFF3	0	1.64881	0.699	0.039	0	B cells
CEBPB	0	1.64816	0.898	0.33	0	Myeloid cells
NPC2	0	1.64531	0.917	0.307	0	Myeloid cells
HOPX	0	1.63765	0.436	0.087	0	T cells
HLA-DRA	0	1.63271	0.97	0.296	0	Myeloid cells
S100A4	0	1.63097	0.992	0.823	0	Myeloid cells
TNFSF10	0	1.6307	0.891	0.258	0	Myeloid cells
IGHG1	0	1.62984	0.373	0.004	0	B cells
GCA	0	1.62848	0.856	0.118	0	Myeloid cells
CD22	0	1.62846	0.664	0.008	0	B cells
GABARAP	0	1.62352	0.98	0.736	0	Myeloid cells
MEF2C	0	1.62164	0.782	0.156	0	B cells
LGALS1	0	1.61778	0.96	0.469	0	Myeloid cells
LILRB2	0	1.61701	0.805	0.012	0	Myeloid cells
SULT1A1	0	1.61585	0.844	0.083	0	Myeloid cells
LINC02397	0	1.61229	0.649	0.003	0	B cells
HCK	0	1.60632	0.839	0.024	0	Myeloid cells
SPON2	0	1.60343	0.34	0.054	0	T cells
HVCN1	0	1.60313	0.756	0.147	0	B cells
SLC7A7	0	1.59948	0.799	0.013	0	Myeloid cells
LINC00861	0	1.59739	0.692	0.064	0	T cells
TIMP2	0	1.58803	0.837	0.025	0	Myeloid cells
DUSP1	0	1.58771	0.865	0.154	0	Myeloid cells
GIMAP7	0	1.57963	0.949	0.508	0	T cells
CTSB	0	1.57346	0.885	0.188	0	Myeloid cells
HLA-DMB	0	1.57258	0.825	0.178	0	B cells
HLA-DMA	0	1.56703	0.859	0.214	0	B cells
SPIB	0	1.56309	0.635	0.008	0	B cells
TGFBI	0	1.55355	0.81	0.01	0	Myeloid cells
TNFRSF1B	0	1.54865	0.919	0.312	0	Myeloid cells
LRRK2	0	1.54727	0.768	0.024	0	Myeloid cells
CCDC88A	0	1.5432	0.825	0.095	0	Myeloid cells
NUP214	0	1.54076	0.859	0.13	0	Myeloid cells
LMO2	0	1.5387	0.834	0.03	0	Myeloid cells
IFITM3	0	1.53727	0.682	0.109	0	Myeloid cells
MAFB	0	1.53694	0.624	0.005	0	Myeloid cells
SDCBP	0	1.53681	0.911	0.311	0	Myeloid cells
LILRB3	0	1.52461	0.808	0.008	0	Myeloid cells
LYST	0	1.51869	0.889	0.185	0	Myeloid cells
ANXA5	0	1.51811	0.92	0.309	0	Myeloid cells
HLA-DQA2	0	1.5117	0.573	0.115	0	B cells
44256	0	1.50821	0.89	0.117	0	Myeloid cells
CTSD	0	1.50814	0.899	0.333	0	Myeloid cells
SYNE2	0	1.5004	0.618	0.123	0	T cells
HCST	0	1.49783	0.903	0.593	0	T cells
OGFRL1	0	1.49442	0.828	0.087	0	Myeloid cells
POU2F2	0	1.49099	0.906	0.314	0	Myeloid cells
SAMHD1	0	1.49094	0.952	0.509	0	Myeloid cells
KLRK1	0	1.48785	0.451	0.064	0	T cells
LTA4H	0	1.47847	0.849	0.198	0	Myeloid cells
CPPED1	0	1.47307	0.812	0.047	0	Myeloid cells
CCL4	0	1.46716	0.384	0.054	0	T cells
SWAP70	0	1.46507	0.715	0.079	0	B cells
TCF4	0	1.46504	0.678	0.066	0	B cells
KLRF1	1.16926e-291	1.4628	0.297	0.041	3.09749e-287	T cells
HLA-DRB1	0	1.46021	0.937	0.372	0	Myeloid cells
LRRC25	0	1.45939	0.786	0.015	0	Myeloid cells
ZEB2	0	1.45933	0.932	0.359	0	Myeloid cells
STXBP2	0	1.44598	0.887	0.223	0	Myeloid cells
H2AFY	0	1.43681	0.919	0.367	0	Myeloid cells
LRP1	0	1.4323	0.767	0.011	0	Myeloid cells
DMXL2	0	1.43144	0.745	0.016	0	Myeloid cells
CD300E	0	1.41528	0.699	0.01	0	Myeloid cells
GAPDH	0	1.41428	0.988	0.928	0	Myeloid cells
ADAM28	0	1.4131	0.602	0.026	0	B cells
CYP1B1	0	1.4128	0.546	0.004	0	Myeloid cells
PLAAT4	0	1.40818	0.807	0.374	0	T cells
SAMD3	0	1.40553	0.497	0.046	0	T cells
S100A10	0	1.40441	0.96	0.8	0	Myeloid cells
FCER2	0	1.4026	0.438	0.014	0	B cells
RXRA	0	1.40079	0.815	0.042	0	Myeloid cells
EVI2B	0	1.39006	0.961	0.584	0	Myeloid cells
VSIR	0	1.38922	0.938	0.437	0	Myeloid cells
NAGK	0	1.38799	0.857	0.209	0	Myeloid cells
IL17RA	0	1.38182	0.848	0.157	0	Myeloid cells
CTSH	0	1.3811	0.837	0.127	0	Myeloid cells
ANXA2	0	1.37826	0.928	0.46	0	Myeloid cells
BIRC3	0	1.37792	0.762	0.243	0	B cells
LYN	0	1.37513	0.872	0.183	0	Myeloid cells
PAX5	0	1.36919	0.583	0.004	0	B cells
ASAH1	0	1.36688	0.923	0.324	0	Myeloid cells
CD40	0	1.3643	0.624	0.037	0	B cells
CAPG	0	1.35955	0.803	0.14	0	Myeloid cells
HLA-DRB5	0	1.35669	0.574	0.174	0	B cells
TCF7	0	1.35592	0.552	0.134	0	T cells
PILRA	0	1.35436	0.758	0.008	0	Myeloid cells
BLK	0	1.34782	0.61	0.006	0	B cells
ATP6V0B	0	1.34605	0.923	0.402	0	Myeloid cells
TRG-AS1	0	1.34135	0.528	0.197	0	T cells
FCGR2A	0	1.33921	0.73	0.02	0	Myeloid cells
CLIC3	1.61584e-298	1.33893	0.315	0.047	4.28052e-294	T cells
44256	0	1.33467	0.791	0.168	0	B cells
MARCKS	0	1.33342	0.633	0.072	0	Myeloid cells
AAK1	0	1.33218	0.848	0.39	0	T cells
PLXDC2	0	1.33014	0.751	0.014	0	Myeloid cells
PECAM1	0	1.31816	0.797	0.093	0	Myeloid cells
SNX2	0	1.31357	0.853	0.358	0	B cells
IRAK3	0	1.31317	0.733	0.01	0	Myeloid cells
JUNB	0	1.31205	0.916	0.481	0	Myeloid cells
SLFN5	0	1.30916	0.678	0.23	0	T cells
RAC1	0	1.30855	0.967	0.585	0	Myeloid cells
C19orf38	0	1.30506	0.748	0.016	0	Myeloid cells
IFNGR2	0	1.30496	0.82	0.127	0	Myeloid cells
PTPRE	0	1.30466	0.856	0.24	0	Myeloid cells
MEGF9	0	1.29585	0.719	0.062	0	Myeloid cells
GSTP1	0	1.29543	0.964	0.661	0	Myeloid cells
GLIPR1	0	1.28803	0.906	0.368	0	Myeloid cells
SKAP1	0	1.28659	0.62	0.083	0	T cells
ADA2	0	1.28545	0.809	0.135	0	Myeloid cells
FCRL1	0	1.28082	0.516	0.002	0	B cells
ASGR1	0	1.28061	0.709	0.004	0	Myeloid cells
STX7	0	1.27749	0.775	0.296	0	B cells
MGST1	0	1.2737	0.669	0.005	0	Myeloid cells
RAB31	0	1.27304	0.787	0.038	0	Myeloid cells
TLR4	0	1.27285	0.716	0.006	0	Myeloid cells
KLRG1	0	1.27111	0.357	0.044	0	T cells
SOD2	0	1.26933	0.86	0.267	0	Myeloid cells
ETS1	0	1.26673	0.801	0.301	0	T cells
PGD	0	1.26516	0.77	0.075	0	Myeloid cells
SMIM25	0	1.26396	0.574	0.005	0	Myeloid cells
NIBAN3	0	1.26286	0.524	0.008	0	B cells
IFITM1	0	1.2583	0.554	0.078	0	T cells
EVL	0	1.25772	0.873	0.449	0	T cells
FGR	0	1.25456	0.885	0.21	0	Myeloid cells
PPT1	0	1.25231	0.849	0.178	0	Myeloid cells
GIMAP5	0	1.24755	0.635	0.19	0	T cells
ATP6V1B2	0	1.23819	0.803	0.113	0	Myeloid cells
SHTN1	0	1.237	0.705	0.006	0	Myeloid cells
CD24	0	1.23382	0.51	0.009	0	B cells
PRAM1	0	1.23379	0.724	0.009	0	Myeloid cells
GAS7	0	1.23036	0.714	0.043	0	Myeloid cells
RORA	0	1.2212	0.547	0.076	0	T cells
LDHB	0	1.21819	0.756	0.578	0	T cells
ITGB2	0	1.21654	0.976	0.708	0	Myeloid cells
CDA	0	1.21603	0.621	0.004	0	Myeloid cells
TLR2	0	1.20635	0.691	0.005	0	Myeloid cells
GNG7	0	1.20616	0.589	0.034	0	B cells
CSF1R	0	1.19967	0.634	0.006	0	Myeloid cells
DPYSL2	0	1.19788	0.769	0.1	0	Myeloid cells
LILRA2	0	1.19325	0.712	0.007	0	Myeloid cells
PRKCQ-AS1	0	1.19176	0.503	0.057	0	T cells
SYK	0	1.18155	0.789	0.093	0	Myeloid cells
BST1	0	1.17993	0.661	0.005	0	Myeloid cells
LINC01781	0	1.1765	0.3	0.002	0	B cells
EIF4A1	0	1.17644	0.964	0.789	0	Myeloid cells
CXXC5	0	1.17528	0.713	0.143	0	B cells
LY86	0	1.17065	0.773	0.093	0	Myeloid cells
CD33	0	1.16218	0.704	0.009	0	Myeloid cells
TNFRSF13B	0	1.16167	0.457	0.002	0	B cells
MATK	0	1.15954	0.373	0.042	0	T cells
ARHGAP24	0	1.14739	0.527	0.057	0	B cells
AC090559.1	0	1.13388	0.656	0.004	0	Myeloid cells
ZNF106	0	1.13075	0.858	0.256	0	Myeloid cells
NAIP	0	1.13034	0.737	0.126	0	Myeloid cells
P2RY13	0	1.12847	0.638	0.004	0	Myeloid cells
C5AR1	0	1.12817	0.608	0.005	0	Myeloid cells
CMC1	9.08138e-126	1.12612	0.386	0.258	2.40575e-121	T cells
SNX10	0	1.1213	0.78	0.129	0	Myeloid cells
FBXL5	0	1.11746	0.786	0.159	0	Myeloid cells
ORAI2	0	1.11622	0.644	0.182	0	B cells
TLE5	0	1.11578	0.952	0.731	0	T cells
ATP6V0C	0	1.11508	0.931	0.532	0	Myeloid cells
HLA-DPA1	0	1.11271	0.907	0.526	0	Myeloid cells
YBX3	0	1.1116	0.775	0.139	0	Myeloid cells
HNMT	0	1.11047	0.655	0.003	0	Myeloid cells
ABHD17A	0	1.09805	0.721	0.545	0	T cells
TNFSF13	0	1.09802	0.688	0.022	0	Myeloid cells
P2RX5	0	1.09736	0.482	0.026	0	B cells
FCRL2	0	1.09715	0.449	0.003	0	B cells
EMILIN2	0	1.09526	0.713	0.043	0	Myeloid cells
RASSF2	0	1.09501	0.749	0.093	0	Myeloid cells
GNAI2	0	1.08506	0.975	0.8	0	Myeloid cells
SYNE1	0	1.08423	0.532	0.213	0	T cells
PTAFR	0	1.08357	0.653	0.011	0	Myeloid cells
FAM30A	0	1.08023	0.383	0.007	0	B cells
AGTRAP	0	1.07987	0.831	0.229	0	Myeloid cells
CD163	0	1.07934	0.585	0.004	0	Myeloid cells
PYHIN1	0	1.0771	0.432	0.074	0	T cells
ARRB2	0	1.07519	0.889	0.356	0	Myeloid cells
CD44	0	1.07476	0.936	0.599	0	Myeloid cells
SERPINB1	0	1.07339	0.92	0.511	0	Myeloid cells
SRGN	0	1.07217	0.979	0.709	0	Myeloid cells
PABPC1	0	1.07195	0.989	0.877	0	Myeloid cells
PGLS	0	1.06836	0.904	0.404	0	Myeloid cells
OAZ1	0	1.06641	0.993	0.96	0	Myeloid cells
FCMR	0	1.06219	0.813	0.391	0	B cells
TRGC2	4.4473e-270	1.06156	0.264	0.026	1.17814e-265	T cells
CD74	0	1.06145	0.977	0.596	0	Myeloid cells
SPOCK2	0	1.06086	0.553	0.131	0	T cells
AP2S1	0	1.06077	0.915	0.441	0	Myeloid cells
SCPEP1	0	1.05818	0.755	0.138	0	Myeloid cells
TBXAS1	0	1.05766	0.722	0.057	0	Myeloid cells
LINC01871	0	1.05693	0.364	0.035	0	T cells
FKBP1A	0	1.05669	0.925	0.473	0	Myeloid cells
FCRLA	0	1.05472	0.467	0.002	0	B cells
CRTAP	0	1.05444	0.738	0.117	0	Myeloid cells
LGALS9	0	1.05304	0.735	0.11	0	Myeloid cells
CASP1	0	1.05292	0.849	0.292	0	Myeloid cells
CYB561A3	0	1.04974	0.588	0.156	0	B cells
COBLL1	0	1.04911	0.472	0.005	0	B cells
ZFAND5	0	1.04797	0.796	0.195	0	Myeloid cells
BACH1	0	1.04792	0.72	0.092	0	Myeloid cells
PLXNB2	0	1.04643	0.66	0.008	0	Myeloid cells
EAF2	0	1.0432	0.507	0.054	0	B cells
CD8A	7.76442e-276	1.04293	0.277	0.032	2.05687e-271	T cells
HLA-DOB	0	1.04233	0.494	0.01	0	B cells
HMOX1	0	1.04082	0.574	0.02	0	Myeloid cells
QKI	0	1.03755	0.819	0.213	0	Myeloid cells
CD72	0	1.03576	0.372	0.017	0	B cells
MYO1F	0	1.0329	0.941	0.437	0	Myeloid cells
TMEM176A	0	1.03088	0.545	0.002	0	Myeloid cells
C1orf162	0	1.02875	0.885	0.363	0	Myeloid cells
LINC01857	0	1.02779	0.355	0.003	0	B cells
ATP6V0D1	0	1.02701	0.84	0.25	0	Myeloid cells
ADGRG1	1.67688e-304	1.02541	0.293	0.029	4.44222e-300	T cells
ZFP36L1	0	1.01878	0.879	0.543	0	Myeloid cells
THEMIS2	0	1.01752	0.773	0.15	0	Myeloid cells
NOSIP	0	1.01654	0.588	0.381	0	T cells
KCNE3	0	1.01631	0.64	0.008	0	Myeloid cells
KIAA0930	0	1.01458	0.711	0.06	0	Myeloid cells
LILRA5	0	1.01421	0.587	0.003	0	Myeloid cells
RTN3	0	1.01376	0.777	0.149	0	Myeloid cells
RBM47	0	1.01177	0.612	0.012	0	Myeloid cells
IRF8	0	1.01078	0.561	0.105	0	B cells
AIM2	0	1.00863	0.443	0.022	0	B cells
BASP1	0	1.00831	0.541	0.079	0	B cells
PAK1	0	1.00758	0.677	0.044	0	Myeloid cells
CLEC4A	0	1.0074	0.647	0.012	0	Myeloid cells
HLA-DMB	0	1.00423	0.755	0.157	0	Myeloid cells
ALDH1A1	0	1.00381	0.489	0.003	0	Myeloid cells
PLPP5	0	1.00373	0.416	0.075	0	B cells
DPYD	0	0.996336	0.737	0.153	0	Myeloid cells
METTL9	0	0.996205	0.823	0.37	0	Myeloid cells
ID3	0	0.995467	0.549	0.159	0	B cells
MZB1	0	0.995446	0.325	0.014	0	B cells
PRMT2	0	0.994772	0.772	0.529	0	T cells
PRKCH	0	0.994735	0.481	0.078	0	T cells
RAB11FIP1	0	0.994012	0.791	0.219	0	Myeloid cells
GAPT	0	0.991908	0.51	0.092	0	B cells
C12orf57	0	0.98972	0.8	0.473	0	T cells
FCGR2B	0	0.989584	0.487	0.029	0	B cells
RNASEK	0	0.989516	0.977	0.815	0	Myeloid cells
IQGAP1	0	0.989416	0.928	0.514	0	Myeloid cells
ARPC1B	0	0.988897	0.988	0.906	0	Myeloid cells
LAPTM5	0	0.987207	0.963	0.768	0	Myeloid cells
SLC25A6	0	0.985713	0.932	0.702	0	Myeloid cells
ID2	2.44897e-219	0.985008	0.485	0.276	6.48757e-215	T cells
PPP2R5C	0	0.984461	0.72	0.5	0	T cells
RNASE6	0	0.983064	0.656	0.064	0	Myeloid cells
RNF149	0	0.980206	0.808	0.275	0	Myeloid cells
PIK3IP1	0	0.980023	0.55	0.281	0	T cells
ZNF385A	0	0.978775	0.624	0.009	0	Myeloid cells
LY86	0	0.978513	0.62	0.147	0	B cells
ZAP70	0	0.978308	0.44	0.045	0	T cells
EVI2A	0	0.977706	0.781	0.246	0	Myeloid cells
SLC43A2	0	0.97744	0.656	0.03	0	Myeloid cells
ARPC3	0	0.977014	0.979	0.912	0	Myeloid cells
SYPL1	0	0.976535	0.714	0.306	0	B cells
TRAPPC5	0	0.97508	0.925	0.532	0	Myeloid cells
ACAP1	0	0.974377	0.83	0.507	0	T cells
CNPY3	0	0.97266	0.849	0.329	0	Myeloid cells
PTPN4	0	0.969522	0.498	0.162	0	T cells
AHNAK	0	0.967932	0.944	0.644	0	Myeloid cells
CALHM6	0	0.967756	0.637	0.127	0	Myeloid cells
CARD16	0	0.967698	0.899	0.444	0	Myeloid cells
CCR1	0	0.967574	0.593	0.019	0	Myeloid cells
CALHM6	0	0.963133	0.571	0.161	0	B cells
OSCAR	0	0.962937	0.609	0.005	0	Myeloid cells
TPP1	0	0.962834	0.782	0.174	0	Myeloid cells
NFAM1	0	0.961547	0.624	0.004	0	Myeloid cells
CIITA	0	0.960283	0.515	0.107	0	B cells
BID	0	0.96027	0.754	0.181	0	Myeloid cells
POU2F2	0	0.960218	0.81	0.356	0	B cells
DENND2D	0	0.958812	0.549	0.202	0	T cells
APOBEC3G	1.18754e-201	0.955879	0.508	0.342	3.1459e-197	T cells
TIMP1	0	0.954763	0.85	0.298	0	Myeloid cells
IL13RA1	0	0.954614	0.591	0.014	0	Myeloid cells
LCP1	0	0.954318	0.967	0.733	0	Myeloid cells
GLRX	0	0.954261	0.91	0.493	0	Myeloid cells
ACTR2	0	0.953917	0.955	0.678	0	Myeloid cells
GNS	0	0.952118	0.673	0.058	0	Myeloid cells
BLNK	0	0.950874	0.459	0.009	0	B cells
LYAR	2.85371e-201	0.949754	0.417	0.228	7.55975e-197	T cells
SKAP2	0	0.948919	0.801	0.197	0	Myeloid cells
IL2RG	0	0.94784	0.684	0.328	0	T cells
GRK3	0	0.945622	0.673	0.06	0	Myeloid cells
IFNGR1	0	0.94494	0.772	0.213	0	Myeloid cells
FES	0	0.942628	0.636	0.033	0	Myeloid cells
TLR10	0	0.941463	0.436	0.008	0	B cells
CALM1	0	0.937609	0.983	0.915	0	T cells
SIRPA	0	0.936819	0.588	0.004	0	Myeloid cells
MSRB1	0	0.935609	0.656	0.07	0	Myeloid cells
IFITM2	1.57055e-296	0.93491	0.816	0.686	4.16055e-292	T cells
PTGDR	5.83348e-302	0.932383	0.3	0.035	1.54535e-297	T cells
CREB5	0	0.931305	0.553	0.003	0	Myeloid cells
ADGRE2	0	0.930818	0.565	0.01	0	Myeloid cells
MALAT1	0	0.929488	1	0.982	0	T cells
QRSL1	0	0.929143	0.513	0.101	0	B cells
STRBP	0	0.923964	0.509	0.073	0	B cells
TXK	0	0.922152	0.375	0.034	0	T cells
SLC8A1	0	0.922062	0.56	0.002	0	Myeloid cells
CLEC2D	0	0.918633	0.697	0.337	0	T cells
NOTCH2	0	0.918272	0.729	0.133	0	Myeloid cells
EHBP1L1	0	0.917897	0.752	0.178	0	Myeloid cells
HLA-DMA	0	0.917221	0.743	0.201	0	Myeloid cells
HSPA1A	0	0.916998	0.737	0.205	0	Myeloid cells
CCR2	0	0.916579	0.541	0.017	0	Myeloid cells
ITGAM	0	0.916509	0.673	0.126	0	Myeloid cells
SMCO4	0	0.914777	0.651	0.05	0	Myeloid cells
SLC16A3	0	0.912171	0.664	0.064	0	Myeloid cells
UBE2D1	0	0.91191	0.668	0.117	0	Myeloid cells
HLA-DRB5	0	0.910597	0.544	0.159	0	Myeloid cells
C12orf75	0	0.910173	0.473	0.168	0	T cells
OSBPL10	0	0.910088	0.418	0.005	0	B cells
CDC42EP3	0	0.909472	0.789	0.321	0	Myeloid cells
KLF2	0	0.905873	0.966	0.796	0	T cells
MAN2B1	0	0.905661	0.729	0.146	0	Myeloid cells
PLAUR	0	0.905341	0.571	0.01	0	Myeloid cells
RUNX3	1.0869e-283	0.904007	0.494	0.244	2.8793e-279	T cells
GASK1B	0	0.904001	0.537	0.003	0	Myeloid cells
SEL1L3	0	0.90383	0.51	0.107	0	B cells
LILRB1	0	0.902501	0.648	0.11	0	Myeloid cells
GNB2	0	0.902229	0.863	0.36	0	Myeloid cells
SERP1	0	0.902157	0.962	0.738	0	Myeloid cells
AOAH	0	0.899866	0.745	0.147	0	Myeloid cells
HRH2	0	0.899138	0.636	0.055	0	Myeloid cells
TET2	0	0.898993	0.694	0.092	0	Myeloid cells
ZYX	0	0.89866	0.83	0.268	0	Myeloid cells
PKM	0	0.89842	0.913	0.562	0	Myeloid cells
NUMB	0	0.894635	0.736	0.166	0	Myeloid cells
TFEC	0	0.894048	0.569	0.019	0	Myeloid cells
CLEC4E	0	0.893918	0.505	0.002	0	Myeloid cells
RPS3	0	0.892581	0.997	0.945	0	T cells
CES1	0	0.890131	0.491	0.043	0	Myeloid cells
MEF2C	0	0.88971	0.77	0.125	0	Myeloid cells
LEF1	0	0.888652	0.348	0.032	0	T cells
CPNE5	0	0.885408	0.406	0.014	0	B cells
IFT57	0	0.884329	0.514	0.147	0	B cells
C4orf48	0	0.88403	0.825	0.247	0	Myeloid cells
LRRFIP1	0	0.879369	0.962	0.704	0	Myeloid cells
LITAF	0	0.873486	0.694	0.456	0	T cells
CSF2RA	0	0.872364	0.582	0.007	0	Myeloid cells
ISG20	6.61724e-233	0.87227	0.848	0.57	1.75297e-228	B cells
COMT	0	0.870755	0.783	0.267	0	Myeloid cells
CALM2	0	0.870068	0.957	0.827	0	Myeloid cells
LACTB	0	0.869007	0.66	0.099	0	Myeloid cells
MCL1	0	0.867597	0.865	0.436	0	Myeloid cells
CD6	0	0.867458	0.406	0.049	0	T cells
PLEKHF1	0	0.867009	0.341	0.036	0	T cells
SLC24A4	0	0.866838	0.555	0.004	0	Myeloid cells
CD1D	0	0.864878	0.569	0.018	0	Myeloid cells
C20orf27	0	0.864023	0.704	0.142	0	Myeloid cells
ITM2A	0	0.86246	0.435	0.08	0	T cells
GRINA	0	0.860644	0.637	0.066	0	Myeloid cells
BNIP3L	0	0.859141	0.783	0.248	0	Myeloid cells
C9orf72	0	0.858682	0.617	0.065	0	Myeloid cells
NAMPT	0	0.858439	0.572	0.1	0	Myeloid cells
KLF4	0	0.858304	0.508	0.004	0	Myeloid cells
MBD4	1.50241e-282	0.854566	0.664	0.293	3.98002e-278	B cells
ENTPD1	0	0.853659	0.573	0.04	0	Myeloid cells
RHOG	0	0.852563	0.837	0.35	0	Myeloid cells
GIMAP1	0	0.851879	0.757	0.449	0	T cells
CCDC50	0	0.851624	0.472	0.1	0	B cells
ALOX5	0	0.850024	0.632	0.058	0	Myeloid cells
SARAF	0	0.849393	0.888	0.789	0	T cells
CREG1	0	0.849036	0.627	0.056	0	Myeloid cells
ATG3	0	0.848431	0.769	0.23	0	Myeloid cells
RHOQ	0	0.847758	0.699	0.133	0	Myeloid cells
WSB1	0	0.847537	0.863	0.409	0	Myeloid cells
PRELID1	0	0.847205	0.918	0.636	0	Myeloid cells
HHEX	0	0.846421	0.522	0.126	0	B cells
ADAP2	0	0.845721	0.565	0.01	0	Myeloid cells
WARS	0	0.844349	0.519	0.047	0	Myeloid cells
CEBPA	0	0.844158	0.598	0.031	0	Myeloid cells
FRAT2	0	0.84404	0.676	0.136	0	Myeloid cells
GRB2	0	0.843519	0.91	0.515	0	Myeloid cells
PYGL	0	0.842916	0.601	0.019	0	Myeloid cells
HSBP1	0	0.842783	0.817	0.288	0	Myeloid cells
TMEM167A	0	0.842682	0.773	0.253	0	Myeloid cells
PLXNC1	0	0.841495	0.576	0.04	0	Myeloid cells
LY96	0	0.840529	0.622	0.062	0	Myeloid cells
SLC31A2	0	0.840135	0.558	0.023	0	Myeloid cells
MYADM	0	0.8374	0.641	0.159	0	Myeloid cells
CD86	0	0.837096	0.578	0.025	0	Myeloid cells
IMPA2	0	0.836382	0.607	0.023	0	Myeloid cells
GYPC	0	0.834963	0.631	0.352	0	T cells
METTL7A	0	0.831761	0.644	0.074	0	Myeloid cells
USP15	0	0.828295	0.879	0.491	0	Myeloid cells
CD82	0	0.827375	0.513	0.139	0	B cells
NUDT16	0	0.826494	0.635	0.063	0	Myeloid cells
GPBAR1	0	0.82617	0.512	0.004	0	Myeloid cells
POU2AF1	0	0.826034	0.396	0.004	0	B cells
TMEM156	0	0.824672	0.512	0.11	0	B cells
EIF4EBP1	0	0.822311	0.622	0.06	0	Myeloid cells
IL2RB	7.00685e-286	0.819961	0.275	0.026	1.85618e-281	T cells
SNHG7	5.78671e-214	0.818944	0.771	0.464	1.53296e-209	B cells
SMARCB1	1.21987e-254	0.818551	0.61	0.271	3.23156e-250	B cells
TNFRSF1A	0	0.818239	0.744	0.17	0	Myeloid cells
CCND2	0	0.818203	0.455	0.148	0	T cells
IL6R	0	0.817627	0.683	0.141	0	Myeloid cells
AHR	0	0.817482	0.512	0.046	0	Myeloid cells
LAMP2	0	0.816827	0.682	0.132	0	Myeloid cells
OPTN	0	0.816148	0.449	0.135	0	T cells
RNH1	0	0.815232	0.856	0.474	0	Myeloid cells
MIS18BP1	0	0.814316	0.791	0.268	0	Myeloid cells
MAL	0	0.813048	0.299	0.025	0	T cells
TCIRG1	0	0.812321	0.74	0.186	0	Myeloid cells
SPTLC2	0	0.811585	0.68	0.126	0	Myeloid cells
ITPR1	1.63244e-235	0.81088	0.507	0.193	4.3245e-231	B cells
GPCPD1	0	0.809652	0.683	0.167	0	Myeloid cells
PICALM	0	0.809147	0.726	0.166	0	Myeloid cells
FAM120A	0	0.807215	0.758	0.219	0	Myeloid cells
SECTM1	0	0.8056	0.501	0.005	0	Myeloid cells
RHOB	0	0.801846	0.488	0.038	0	Myeloid cells
ANPEP	0	0.797414	0.493	0.003	0	Myeloid cells
MGAT4A	0	0.795276	0.454	0.156	0	T cells
MARCKS	0	0.794939	0.497	0.118	0	B cells
SCIMP	0	0.794774	0.615	0.057	0	Myeloid cells
CD81	3.51115e-254	0.794279	0.719	0.555	9.30138e-250	T cells
VASP	0	0.793201	0.875	0.454	0	Myeloid cells
RAB32	0	0.791053	0.806	0.06	0	Myeloid cells
IL4R	2.08365e-56	0.789285	0.307	0.181	5.51981e-52	B cells
GIMAP4	0	0.788662	0.797	0.482	0	T cells
TMEM154	2.49183e-298	0.788218	0.638	0.248	6.60111e-294	B cells
CAST	0	0.787999	0.951	0.672	0	Myeloid cells
BLVRA	0	0.787804	0.607	0.079	0	Myeloid cells
CHP1	0	0.786308	0.66	0.104	0	Myeloid cells
XBP1	4.99142e-215	0.785976	0.535	0.353	1.32228e-210	T cells
CSTB	0	0.785906	0.897	0.576	0	Myeloid cells
RPS29	0	0.78492	0.997	0.946	0	T cells
MYD88	0	0.78443	0.645	0.112	0	Myeloid cells
GNG5	0	0.784195	0.924	0.619	0	Myeloid cells
SPN	3.97314e-254	0.784034	0.574	0.349	1.05253e-249	T cells
TRAT1	0	0.783768	0.332	0.029	0	T cells
TRAF3IP3	0	0.783142	0.877	0.717	0	T cells
FKBP15	0	0.7818	0.643	0.095	0	Myeloid cells
CAP1	0	0.781798	0.939	0.625	0	Myeloid cells
PDXK	0	0.781782	0.651	0.124	0	Myeloid cells
SULF2	0	0.781114	0.62	0.066	0	Myeloid cells
RAB5IF	0	0.780861	0.843	0.412	0	Myeloid cells
ELOB	0	0.78076	0.968	0.817	0	Myeloid cells
UNC93B1	0	0.780527	0.601	0.065	0	Myeloid cells
APOBEC3A	0	0.779768	0.353	0.011	0	Myeloid cells
NRG1	0	0.779617	0.411	0.003	0	Myeloid cells
CD180	0	0.779544	0.399	0.048	0	B cells
RASSF4	0	0.779412	0.628	0.073	0	Myeloid cells
NAPRT	0	0.778911	0.623	0.087	0	Myeloid cells
ITK	0	0.777921	0.355	0.032	0	T cells
PLD3	0	0.776947	0.587	0.119	0	Myeloid cells
SIRPB1	0	0.776361	0.518	0.011	0	Myeloid cells
PRKCD	0	0.776321	0.662	0.084	0	Myeloid cells
JAK2	0	0.776137	0.6	0.058	0	Myeloid cells
DICER1	0	0.77533	0.714	0.209	0	Myeloid cells
OAS1	0	0.774431	0.581	0.108	0	Myeloid cells
CAT	0	0.77436	0.721	0.203	0	Myeloid cells
RHOA	0	0.771345	0.953	0.738	0	Myeloid cells
SEC11A	0	0.769949	0.893	0.546	0	Myeloid cells
RAB3D	0	0.769562	0.542	0.021	0	Myeloid cells
MEFV	0	0.769054	0.521	0.002	0	Myeloid cells
KLF10	0	0.768051	0.522	0.065	0	Myeloid cells
PKIG	0	0.767253	0.379	0.022	0	B cells
NCF4	0	0.767044	0.622	0.081	0	Myeloid cells
SH2D1A	0	0.766972	0.326	0.03	0	T cells
SNX22	0	0.766719	0.346	0.005	0	B cells
RASGRP1	0	0.764852	0.399	0.082	0	T cells
CANX	0	0.762653	0.836	0.37	0	Myeloid cells
ACAP2	0	0.761566	0.832	0.374	0	Myeloid cells
CEP78	6.53201e-178	0.761502	0.304	0.11	1.7304e-173	T cells
ARAP1	0	0.761376	0.611	0.063	0	Myeloid cells
LINC00623	9.2561e-299	0.759237	0.457	0.193	2.45203e-294	T cells
CUX1	0	0.759119	0.681	0.15	0	Myeloid cells
TUBA1A	3.21317e-245	0.758844	0.832	0.483	8.512e-241	Myeloid cells
FGD2	0	0.758186	0.463	0.115	0	B cells
LTBR	0	0.757596	0.546	0.008	0	Myeloid cells
QPCT	0	0.757164	0.455	0.003	0	Myeloid cells
BAZ2B	0	0.756758	0.665	0.143	0	Myeloid cells
GDI2	0	0.756414	0.864	0.462	0	Myeloid cells
STAB1	0	0.754056	0.478	0.005	0	Myeloid cells
TPD52	0	0.752703	0.496	0.132	0	B cells
GNAQ	0	0.752539	0.667	0.101	0	Myeloid cells
LILRA1	0	0.751925	0.504	0.002	0	Myeloid cells
PAXX	3.58682e-232	0.751695	0.58	0.41	9.50185e-228	T cells
NADK	0	0.75084	0.618	0.093	0	Myeloid cells
APAF1	0	0.750663	0.608	0.088	0	Myeloid cells
C1orf56	2.11106e-221	0.750381	0.619	0.432	5.59241e-217	T cells
NCF1	0	0.749712	0.799	0.308	0	B cells
CTSH	0	0.749539	0.604	0.192	0	B cells
CD52	4.51704e-298	0.749489	0.986	0.886	1.19661e-293	B cells
S1PR5	1.41372e-260	0.7491	0.251	0.022	3.74508e-256	T cells
RPL3	0	0.748487	0.996	0.935	0	T cells
CD96	0	0.747859	0.368	0.055	0	T cells
ZNF467	0	0.747177	0.529	0.022	0	Myeloid cells
CHST15	0	0.746198	0.491	0.009	0	Myeloid cells
ATP6V1A	0	0.746174	0.597	0.072	0	Myeloid cells
CXCR4	6.01193e-157	0.746098	0.612	0.336	1.59262e-152	B cells
TPI1	0	0.744428	0.907	0.571	0	Myeloid cells
RETN	0	0.744398	0.28	0.003	0	Myeloid cells
GAA	0	0.744246	0.57	0.042	0	Myeloid cells
SUN2	3.90355e-293	0.743675	0.629	0.424	1.03409e-288	T cells
RILPL2	0	0.743456	0.768	0.25	0	Myeloid cells
SOX4	0	0.742614	0.427	0.031	0	Myeloid cells
RPS27	0	0.742452	0.998	0.969	0	T cells
SP140	2.01424e-295	0.741741	0.555	0.184	5.33593e-291	B cells
FGD2	0	0.741404	0.589	0.074	0	Myeloid cells
OXNAD1	0	0.7394	0.344	0.057	0	T cells
CAMK4	0	0.739357	0.327	0.036	0	T cells
PLEKHF2	0	0.738904	0.492	0.124	0	B cells
ADK	1.31107e-202	0.73849	0.463	0.18	3.47317e-198	B cells
LEPROTL1	5.46136e-287	0.738442	0.579	0.363	1.44677e-282	T cells
RNASE2	0	0.738398	0.419	0.002	0	Myeloid cells
ENO1	0	0.738274	0.911	0.667	0	Myeloid cells
CCR7	2.9055e-167	0.737426	0.394	0.182	7.69695e-163	T cells
CMTM6	0	0.736798	0.835	0.357	0	Myeloid cells
HEBP2	0	0.736036	0.803	0.358	0	Myeloid cells
EBF1	0	0.734991	0.333	0.002	0	B cells
AC007952.4	0	0.734523	0.611	0.149	0	Myeloid cells
FGD4	0	0.733847	0.5	0.007	0	Myeloid cells
PDLIM1	0	0.733293	0.669	0.134	0	B cells
CD4	0	0.73306	0.677	0.179	0	Myeloid cells
ACTB	0	0.732827	1	0.995	0	Myeloid cells
APMAP	2.96254e-176	0.730763	0.388	0.21	7.84808e-172	T cells
CD19	0	0.730495	0.341	0.002	0	B cells
AC020916.1	0	0.730466	0.514	0.061	0	Myeloid cells
H3F3A	0	0.730329	0.996	0.985	0	Myeloid cells
AQP3	1.22702e-294	0.730085	0.302	0.038	3.25051e-290	T cells
LAMTOR4	0	0.729479	0.936	0.666	0	Myeloid cells
MAP3K1	0	0.727901	0.721	0.21	0	Myeloid cells
NCKAP1L	0	0.72788	0.806	0.338	0	Myeloid cells
CD300LF	0	0.727554	0.497	0.003	0	Myeloid cells
SMAP2	0	0.727223	0.906	0.561	0	Myeloid cells
SH3BP2	0	0.725512	0.668	0.15	0	Myeloid cells
CLTC	0	0.724421	0.724	0.217	0	Myeloid cells
BCL7A	0	0.723301	0.324	0.03	0	B cells
PNOC	0	0.722194	0.347	0.007	0	B cells
TBC1D10C	0	0.721304	0.73	0.483	0	T cells
GIMAP8	0	0.720573	0.628	0.126	0	Myeloid cells
HIPK3	0	0.719094	0.661	0.154	0	Myeloid cells
TLR8	0	0.718781	0.491	0.002	0	Myeloid cells
IMPDH1	0	0.717654	0.634	0.104	0	Myeloid cells
RTN4	0	0.717145	0.883	0.495	0	Myeloid cells
P2RY10	1.62357e-307	0.716724	0.49	0.138	4.30101e-303	B cells
ACSL1	0	0.715533	0.461	0.018	0	Myeloid cells
STX11	0	0.715434	0.624	0.084	0	Myeloid cells
WDFY2	0	0.715408	0.628	0.138	0	Myeloid cells
SNX27	0	0.714658	0.625	0.121	0	Myeloid cells
RPS11	0	0.713881	0.989	0.966	0	B cells
SLC15A3	0	0.713877	0.525	0.017	0	Myeloid cells
STK17A	0	0.712996	0.658	0.357	0	T cells
ATP5MPL	0	0.712562	0.931	0.687	0	Myeloid cells
ATP2B1-AS1	0	0.712062	0.589	0.162	0	Myeloid cells
LAMTOR1	0	0.711252	0.901	0.509	0	Myeloid cells
BCAS4	0	0.710667	0.474	0.128	0	B cells
HLA-DQA1	3.87839e-142	0.710047	0.475	0.204	1.02742e-137	Myeloid cells
SCIMP	2.44981e-207	0.708872	0.371	0.116	6.48979e-203	B cells
PGAM1	0	0.708293	0.797	0.362	0	Myeloid cells
STAT2	0	0.707994	0.613	0.15	0	Myeloid cells
HEXB	0	0.706092	0.641	0.134	0	Myeloid cells
ITGAX	0	0.705134	0.558	0.061	0	Myeloid cells
CHCHD10	6.75466e-187	0.704825	0.741	0.46	1.78938e-182	B cells
UBE2R2	0	0.704403	0.774	0.292	0	Myeloid cells
DENND10	0	0.703866	0.653	0.163	0	Myeloid cells
USP3	0	0.702559	0.741	0.258	0	Myeloid cells
LBH	0	0.702313	0.59	0.262	0	T cells
SH3BGRL	0	0.701729	0.908	0.59	0	Myeloid cells
CAMK1	0	0.700808	0.47	0.02	0	Myeloid cells
ARPC5L	3.40928e-170	0.699967	0.526	0.384	9.03152e-166	T cells
SMIM14	6.18437e-158	0.697671	0.452	0.199	1.6383e-153	B cells
ATM	2.70155e-297	0.697633	0.775	0.632	7.15667e-293	T cells
WASHC4	0	0.697414	0.688	0.189	0	Myeloid cells
METTL8	1.38915e-302	0.697345	0.39	0.09	3.67999e-298	B cells
ZFP36	0	0.697089	0.741	0.311	0	Myeloid cells
RPS12	0	0.696922	0.998	0.954	0	T cells
CHST12	1.92018e-184	0.696731	0.419	0.228	5.08674e-180	T cells
ATP6AP2	0	0.69635	0.834	0.449	0	Myeloid cells
OSBPL11	0	0.695985	0.633	0.121	0	Myeloid cells
DOCK8	0	0.695732	0.886	0.511	0	Myeloid cells
PRDX2	3.38658e-301	0.694426	0.61	0.385	8.97139e-297	T cells
PALM2-AKAP2	0	0.694227	0.389	0.069	0	B cells
HOOK3	0	0.692893	0.694	0.208	0	Myeloid cells
BTK	0	0.692797	0.488	0.119	0	B cells
SIGIRR	3.29804e-238	0.690548	0.551	0.364	8.73683e-234	T cells
PGK1	0	0.690182	0.896	0.591	0	Myeloid cells
CAPNS1	0	0.690086	0.84	0.4	0	Myeloid cells
MBP	5.05182e-257	0.689733	0.78	0.65	1.33828e-252	T cells
PRKACA	0	0.689548	0.596	0.084	0	Myeloid cells
FLT3LG	1.74293e-285	0.688628	0.361	0.095	4.61719e-281	T cells
TSPAN13	0	0.688567	0.287	0.007	0	B cells
TMEM154	0	0.687034	0.71	0.214	0	Myeloid cells
CD27	3.80712e-221	0.686988	0.439	0.181	1.00854e-216	T cells
FKBP11	1.27176e-249	0.686847	0.402	0.155	3.36902e-245	T cells
PIK3AP1	0	0.686393	0.581	0.091	0	Myeloid cells
PLEC	0	0.685901	0.66	0.175	0	Myeloid cells
CYFIP1	0	0.685584	0.503	0.015	0	Myeloid cells
RPL18A	0	0.685205	0.995	0.972	0	B cells
RPS27A	0	0.684445	0.998	0.962	0	T cells
CCNY	0	0.68328	0.707	0.212	0	Myeloid cells
LAP3	0	0.682633	0.581	0.168	0	Myeloid cells
PPM1K	9.57728e-176	0.682463	0.617	0.314	2.53712e-171	B cells
RNASET2	1.10083e-294	0.682354	0.912	0.602	2.91622e-290	Myeloid cells
WASF2	0	0.682066	0.894	0.551	0	Myeloid cells
RCAN3	7.25192e-164	0.682062	0.398	0.216	1.92111e-159	T cells
AC096667.1	0	0.681851	0.48	0.004	0	Myeloid cells
CTNNA1	0	0.68172	0.57	0.051	0	Myeloid cells
PTPN7	2.78593e-243	0.680941	0.357	0.115	7.38022e-239	T cells
FYN	1.71023e-272	0.679784	0.653	0.444	4.53057e-268	T cells
GNB4	0	0.678499	0.521	0.033	0	Myeloid cells
WDFY4	0	0.678088	0.35	0.042	0	B cells
ARPC5	0	0.67768	0.958	0.808	0	Myeloid cells
TMEM170B	0	0.677275	0.459	0.008	0	Myeloid cells
ZFP36L2	8.41543e-251	0.677115	0.945	0.788	2.22933e-246	Myeloid cells
ZDHHC7	0	0.676767	0.541	0.044	0	Myeloid cells
SLC9A3R1	8.09765e-224	0.675845	0.495	0.286	2.14515e-219	T cells
RAB10	0	0.675658	0.744	0.244	0	Myeloid cells
SP110	1.66703e-161	0.673875	0.755	0.489	4.41613e-157	B cells
PRKAR1A	0	0.672869	0.736	0.218	0	Myeloid cells
MFSD1	0	0.672656	0.677	0.132	0	Myeloid cells
ROGDI	0	0.672583	0.515	0.037	0	Myeloid cells
CYBA	0	0.672531	0.979	0.918	0	Myeloid cells
PPM1F	0	0.671948	0.527	0.045	0	Myeloid cells
CD55	0	0.671455	0.697	0.233	0	Myeloid cells
SLC25A5	2.51578e-286	0.671018	0.876	0.581	6.66455e-282	Myeloid cells
FAM49A	0	0.670673	0.545	0.059	0	Myeloid cells
ATP5F1E	0	0.670497	0.994	0.977	0	Myeloid cells
REL	6.19132e-151	0.666773	0.578	0.304	1.64014e-146	B cells
LAT2	0	0.666193	0.681	0.153	0	Myeloid cells
GLIPR2	0	0.665167	0.756	0.267	0	Myeloid cells
SPG21	0	0.664426	0.641	0.14	0	Myeloid cells
EVI5	0	0.662593	0.492	0.022	0	Myeloid cells
MAPKAPK3	0	0.662514	0.609	0.11	0	Myeloid cells
TRIM38	1.83041e-133	0.662391	0.709	0.473	4.84893e-129	B cells
PLEKHO1	0	0.661991	0.845	0.284	0	Myeloid cells
ODF3B	0	0.659867	0.471	0.022	0	Myeloid cells
NINJ1	0	0.659406	0.582	0.126	0	Myeloid cells
DOCK2	0	0.658692	0.766	0.29	0	Myeloid cells
EZR	5.37844e-160	0.65831	0.74	0.465	1.4248e-155	B cells
KCNK6	0	0.658298	0.55	0.084	0	Myeloid cells
RNF144B	0	0.657833	0.413	0.016	0	Myeloid cells
POLD4	4.45215e-133	0.657306	0.73	0.498	1.17942e-128	B cells
PTPN6	5.49443e-156	0.657188	0.768	0.505	1.45553e-151	B cells
CD320	4.90266e-227	0.656593	0.311	0.083	1.29876e-222	T cells
ARHGAP26	0	0.655985	0.628	0.149	0	Myeloid cells
CAMKK2	0	0.655832	0.519	0.06	0	Myeloid cells
TRABD2A	2.496e-259	0.655189	0.283	0.043	6.61214e-255	T cells
PARP1	2.55823e-168	0.654605	0.691	0.408	6.777e-164	B cells
EIF3A	2.38594e-294	0.653634	0.889	0.54	6.3206e-290	Myeloid cells
CERT1	0	0.653263	0.67	0.193	0	Myeloid cells
STAT6	0	0.651524	0.688	0.202	0	Myeloid cells
MGAT1	0	0.651119	0.774	0.32	0	Myeloid cells
TENT5A	0	0.650085	0.56	0.1	0	Myeloid cells
NAAA	0	0.649763	0.651	0.193	0	Myeloid cells
HSPA8	0	0.649689	0.91	0.768	0	T cells
CLECL1	0	0.647994	0.318	0.031	0	B cells
ZFHX3	0	0.647569	0.435	0.015	0	Myeloid cells
CKAP4	0	0.647371	0.463	0.037	0	Myeloid cells
NAGA	0	0.647339	0.499	0.031	0	Myeloid cells
SLC25A37	0	0.647012	0.63	0.165	0	Myeloid cells
RPS5	5.99124e-297	0.646972	0.992	0.96	1.58714e-292	B cells
STX10	0	0.646332	0.673	0.199	0	Myeloid cells
RPL14	0	0.643861	0.995	0.926	0	T cells
FAR1	0	0.643759	0.611	0.128	0	Myeloid cells
DSTN	4.91418e-194	0.6435	0.523	0.349	1.30181e-189	T cells
GGA2	1.89974e-232	0.643486	0.452	0.151	5.0326e-228	B cells
DOK3	0	0.642897	0.479	0.022	0	Myeloid cells
TSPAN3	1.60173e-225	0.642628	0.445	0.15	4.24315e-221	B cells
GBP5	5.02492e-194	0.642541	0.316	0.108	1.33115e-189	T cells
OTULINL	0	0.64239	0.589	0.119	0	Myeloid cells
TCF7L2	0	0.641816	0.336	0.025	0	Myeloid cells
SH2B3	0	0.639798	0.533	0.053	0	Myeloid cells
CCDC32	2.94385e-194	0.638549	0.48	0.191	7.79856e-190	B cells
FOSB	0	0.637685	0.337	0.054	0	Myeloid cells
ATG16L2	0	0.637352	0.595	0.12	0	Myeloid cells
CYTIP	4.38263e-270	0.636939	0.628	0.409	1.161e-265	T cells
BTN3A2	2.08041e-274	0.635572	0.679	0.481	5.51122e-270	T cells
RUBCNL	0	0.635028	0.304	0.012	0	B cells
FLNA	0	0.634982	0.919	0.59	0	Myeloid cells
MBD2	2.48493e-292	0.63469	0.773	0.356	6.58282e-288	Myeloid cells
MED13L	0	0.633963	0.695	0.219	0	Myeloid cells
HDAC9	0	0.631824	0.495	0.053	0	Myeloid cells
NPM1	3.95832e-299	0.631727	0.925	0.833	1.0486e-294	T cells
PLSCR1	0	0.629302	0.504	0.081	0	Myeloid cells
PRKCA	7.80752e-243	0.629044	0.327	0.091	2.06829e-238	T cells
RCOR1	0	0.628813	0.554	0.081	0	Myeloid cells
AGO4	0	0.628454	0.548	0.081	0	Myeloid cells
S1PR3	0	0.627303	0.376	0.002	0	Myeloid cells
OS9	0	0.625319	0.678	0.195	0	Myeloid cells
ARID5B	1.24334e-138	0.625086	0.515	0.243	3.29374e-134	B cells
ANXA1	4.81832e-214	0.624578	0.923	0.627	1.27642e-209	Myeloid cells
RPS25	0	0.62442	0.994	0.927	0	T cells
RPL8	0	0.624335	0.996	0.97	0	B cells
MBOAT7	0	0.623615	0.508	0.054	0	Myeloid cells
VAMP2	1.02511e-287	0.6236	0.755	0.603	2.71561e-283	T cells
REEP5	9.96919e-296	0.622856	0.829	0.419	2.64094e-291	Myeloid cells
THEM4	2.6988e-235	0.622159	0.333	0.097	7.14939e-231	T cells
MTSS1	8.51956e-169	0.62172	0.478	0.194	2.25692e-164	B cells
ZSWIM6	0	0.621583	0.474	0.038	0	Myeloid cells
RPS15A	0	0.621472	0.997	0.957	0	T cells
ARRB1	0	0.621463	0.612	0.097	0	Myeloid cells
RBPJ	0	0.621359	0.701	0.247	0	Myeloid cells
FOSL2	0	0.619653	0.484	0.055	0	Myeloid cells
ATP6V1F	2.42068e-273	0.618026	0.851	0.511	6.41262e-269	Myeloid cells
GNG10	0	0.617674	0.66	0.216	0	Myeloid cells
FAM3C	5.71189e-191	0.616866	0.4	0.133	1.51314e-186	B cells
SEC62	1.52541e-134	0.616414	0.851	0.69	4.04097e-130	B cells
SEPTIN1	6.41043e-235	0.615608	0.532	0.295	1.69819e-230	T cells
RASGRP3	0	0.615215	0.297	0.01	0	B cells
RASAL3	1.14673e-182	0.615028	0.418	0.229	3.03781e-178	T cells
CLTA	1.83693e-301	0.614944	0.868	0.527	4.86622e-297	Myeloid cells
SCO2	0	0.614941	0.53	0.131	0	Myeloid cells
RNF13	0	0.614622	0.711	0.243	0	Myeloid cells
DAZAP2	6.78417e-253	0.614489	0.905	0.595	1.79719e-248	Myeloid cells
LILRB4	0	0.614101	0.444	0.005	0	Myeloid cells
HLA-DQB1	0	0.613729	0.686	0.234	0	Myeloid cells
ARID3A	0	0.613685	0.509	0.058	0	Myeloid cells
ATP2B1	5.82706e-133	0.61335	0.589	0.316	1.54365e-128	B cells
HADHA	5.97358e-289	0.612483	0.805	0.4	1.58246e-284	Myeloid cells
DLEU2	0	0.612328	0.529	0.094	0	Myeloid cells
NUCB2	3.64812e-181	0.611996	0.391	0.196	9.66424e-177	T cells
MT-ND2	0	0.611343	1	0.999	0	Myeloid cells
PLEKHA1	1.92623e-197	0.609779	0.393	0.178	5.10279e-193	T cells
HM13	0	0.609222	0.744	0.273	0	Myeloid cells
TC2N	0	0.608861	0.341	0.057	0	T cells
PRR5	9.64253e-222	0.607443	0.289	0.068	2.5544e-217	T cells
IRF2BP2	0	0.606281	0.67	0.227	0	Myeloid cells
PTEN	0	0.605043	0.781	0.327	0	Myeloid cells
ALDH3B1	0	0.604398	0.432	0.004	0	Myeloid cells
KIAA0040	4.35171e-170	0.60392	0.458	0.186	1.15281e-165	B cells
NFKBIZ	0	0.603101	0.475	0.119	0	Myeloid cells
HHEX	0	0.602891	0.595	0.091	0	Myeloid cells
INPP4B	4.65501e-266	0.601446	0.259	0.025	1.23316e-261	T cells
SYTL3	5.95487e-196	0.6011	0.296	0.093	1.57751e-191	T cells
PRDM1	2.74659e-172	0.600708	0.256	0.073	7.27599e-168	T cells
BACH2	2.24939e-208	0.60002	0.319	0.083	5.95885e-204	B cells
RARA	0	0.599318	0.52	0.08	0	Myeloid cells
NHSL2	0	0.598792	0.498	0.056	0	Myeloid cells
FCHSD2	4.33768e-190	0.598753	0.369	0.119	1.14909e-185	B cells
HMOX2	3.21455e-205	0.598558	0.436	0.234	8.51566e-201	T cells
MAP3K3	0	0.59854	0.61	0.14	0	Myeloid cells
SEMA4A	0	0.597967	0.431	0.01	0	Myeloid cells
FLII	0	0.597337	0.637	0.167	0	Myeloid cells
TMEM205	0	0.597236	0.57	0.119	0	Myeloid cells
OCIAD2	6.48609e-258	0.596788	0.467	0.198	1.71823e-253	T cells
SNX3	1.22622e-162	0.595892	0.832	0.594	3.24837e-158	B cells
NACC2	0	0.595787	0.459	0.033	0	Myeloid cells
SLC2A6	0	0.595665	0.449	0.056	0	Myeloid cells
ASGR2	0	0.595528	0.381	0.002	0	Myeloid cells
STAT4	4.51043e-263	0.594624	0.261	0.028	1.19486e-258	T cells
CX3CR1	1.06259e-19	0.594509	0.327	0.314	2.8149e-15	T cells
ATP11A	0	0.594465	0.505	0.056	0	Myeloid cells
RIC3	5.65958e-194	0.594385	0.49	0.184	1.49928e-189	B cells
LAPTM4A	0	0.594109	0.713	0.252	0	Myeloid cells
RPL22L1	1.87116e-129	0.59406	0.678	0.442	4.95689e-125	B cells
XRN2	1.77723e-266	0.593896	0.786	0.376	4.70807e-262	Myeloid cells
RPSA	0	0.593124	0.993	0.904	0	T cells
GLUL	0	0.59301	0.628	0.146	0	Myeloid cells
SELENOW	2.6272e-228	0.592189	0.63	0.468	6.95973e-224	T cells
CKLF	3.50042e-235	0.592175	0.831	0.446	9.27296e-231	Myeloid cells
IKZF1	0	0.591791	0.866	0.726	0	T cells
LPCAT2	0	0.591651	0.418	0.005	0	Myeloid cells
BTG2	7.38165e-117	0.589547	0.576	0.334	1.95547e-112	B cells
CTBS	0	0.589328	0.588	0.146	0	Myeloid cells
RAC2	1.79498e-243	0.588921	0.867	0.785	4.75507e-239	T cells
ITPRIPL2	0	0.588804	0.447	0.017	0	Myeloid cells
CAPZA2	0	0.588563	0.801	0.327	0	Myeloid cells
CLEC2B	4.30447e-135	0.588305	0.528	0.41	1.1403e-130	T cells
PHACTR1	2.63864e-274	0.587667	0.255	0.04	6.99001e-270	B cells
CNR2	0	0.587635	0.287	0.016	0	B cells
APOBR	0	0.587194	0.543	0.083	0	Myeloid cells
SCARB2	0	0.587159	0.524	0.09	0	Myeloid cells
EIF4E2	0	0.586769	0.699	0.229	0	Myeloid cells
RPS17	3.7135e-274	0.586263	0.967	0.837	9.83743e-270	Myeloid cells
IER3	0	0.585833	0.364	0.032	0	Myeloid cells
HLA-DPB1	8.46791e-122	0.585608	0.872	0.626	2.24323e-117	Myeloid cells
BCL9L	4.20743e-198	0.58328	0.342	0.132	1.11459e-193	T cells
PCSK7	4.87945e-175	0.582739	0.647	0.516	1.29261e-170	T cells
RPS23	0	0.582485	0.994	0.978	0	B cells
SCML4	2.83086e-251	0.58243	0.298	0.056	7.49924e-247	T cells
LAT	0	0.58235	0.636	0.165	0	T cells
MSRB2	0	0.581476	0.489	0.085	0	Myeloid cells
DRAM2	4.56605e-159	0.581433	0.53	0.255	1.20959e-154	B cells
TM9SF2	0	0.580871	0.673	0.212	0	Myeloid cells
HLA-DOA	0	0.580312	0.278	0.023	0	B cells
TRPS1	0	0.580063	0.522	0.112	0	Myeloid cells
JDP2	0	0.579706	0.42	0.01	0	Myeloid cells
MIF	0	0.579559	0.907	0.793	0	T cells
SYNGR2	2.7622e-166	0.578793	0.497	0.218	7.31733e-162	B cells
HSD17B11	0	0.578744	0.732	0.289	0	Myeloid cells
AC245060.5	3.11006e-134	0.578401	0.336	0.123	8.23886e-130	B cells
SQOR	0	0.578393	0.597	0.15	0	Myeloid cells
CCPG1	0	0.575085	0.68	0.222	0	Myeloid cells
MAP3K11	0	0.574855	0.56	0.105	0	Myeloid cells
MLLT6	6.88016e-156	0.574457	0.462	0.296	1.82262e-151	T cells
YWHAG	0	0.574237	0.527	0.09	0	Myeloid cells
TSEN54	1.2518e-190	0.573885	0.293	0.093	3.31613e-186	T cells
MZT2B	2.86861e-292	0.573644	0.842	0.733	7.59924e-288	T cells
NLRP12	0	0.573387	0.402	0.005	0	Myeloid cells
SPECC1	0	0.57325	0.492	0.06	0	Myeloid cells
RPS14	0	0.572667	0.997	0.942	0	T cells
LAT2	2.50977e-162	0.572179	0.489	0.204	6.64864e-158	B cells
TMA7	0	0.571924	0.977	0.913	0	T cells
MGST2	0	0.571419	0.472	0.029	0	Myeloid cells
MAP3K2	0	0.571337	0.684	0.239	0	Myeloid cells
DOCK5	0	0.571054	0.484	0.03	0	Myeloid cells
ZCCHC7	3.43445e-135	0.570967	0.446	0.202	9.09819e-131	B cells
NDUFB1	6.86419e-224	0.570821	0.886	0.6	1.81839e-219	Myeloid cells
PLCB2	0	0.57059	0.513	0.076	0	Myeloid cells
OAZ2	0	0.570404	0.579	0.14	0	Myeloid cells
HEBP1	0	0.57028	0.547	0.09	0	Myeloid cells
PLD4	0	0.570217	0.272	0.03	0	B cells
ATOX1	0	0.570013	0.687	0.227	0	Myeloid cells
C15orf39	0	0.569582	0.462	0.045	0	Myeloid cells
RNASE6	2.62971e-153	0.569337	0.366	0.131	6.96638e-149	B cells
FAM200B	7.19118e-279	0.569035	0.679	0.272	1.90502e-274	Myeloid cells
TOMM7	0	0.568278	0.971	0.891	0	T cells
PRKCB	9.75569e-119	0.568117	0.757	0.521	2.58438e-114	B cells
TNFRSF25	2.49595e-254	0.568042	0.258	0.028	6.61202e-250	T cells
SGK1	0	0.566473	0.359	0.01	0	Myeloid cells
PARP14	2.16336e-228	0.566356	0.64	0.268	5.73096e-224	Myeloid cells
ITGB7	1.30693e-168	0.566247	0.395	0.197	3.46219e-164	T cells
ANXA2R	3.25179e-207	0.566053	0.358	0.134	8.61433e-203	T cells
TRIM8	0	0.565628	0.676	0.233	0	Myeloid cells
HIGD2A	1.05395e-242	0.565609	0.91	0.644	2.79202e-238	Myeloid cells
NCOA4	0	0.565019	0.832	0.286	0	Myeloid cells
ITGAL	8.74037e-98	0.564904	0.511	0.417	2.31541e-93	T cells
LINC02432	0	0.564885	0.313	0.002	0	Myeloid cells
SAT2	0	0.564682	0.708	0.273	0	Myeloid cells
HK3	0	0.563659	0.413	0.005	0	Myeloid cells
ADAM19	0	0.563441	0.329	0.059	0	B cells
UBE2J1	0	0.562725	0.583	0.133	0	Myeloid cells
RNASEH2B	5.03997e-98	0.562381	0.648	0.426	1.33514e-93	B cells
DDX24	8.97384e-231	0.561738	0.734	0.607	2.37726e-226	T cells
PARVG	0	0.56161	0.668	0.231	0	Myeloid cells
B2M	0	0.561054	1	1	0	T cells
CYSLTR1	7.84342e-206	0.560619	0.387	0.122	2.0778e-201	B cells
RHOH	3.29791e-248	0.56045	0.49	0.207	8.73648e-244	T cells
GCC2	2.22544e-154	0.55929	0.617	0.488	5.8954e-150	T cells
LAMTOR2	1.6842e-297	0.559057	0.748	0.315	4.46161e-293	Myeloid cells
SORT1	0	0.558563	0.425	0.005	0	Myeloid cells
NPL	0	0.557489	0.418	0.021	0	Myeloid cells
MANBA	0	0.557429	0.53	0.094	0	Myeloid cells
NFKBIA	6.65172e-196	0.557312	0.719	0.365	1.76211e-191	Myeloid cells
TRMT1	0	0.55707	0.532	0.112	0	Myeloid cells
PTPN6	9.43539e-242	0.556535	0.858	0.474	2.49953e-237	Myeloid cells
NT5C	2.12805e-134	0.556419	0.601	0.332	5.63742e-130	B cells
MSN	5.84053e-265	0.556283	0.917	0.652	1.54721e-260	Myeloid cells
SLC38A1	1.57357e-217	0.556213	0.51	0.252	4.16855e-213	T cells
UQCRC1	0	0.555711	0.652	0.191	0	Myeloid cells
HIST1H4C	1.18053e-261	0.55542	0.844	0.704	3.12733e-257	T cells
ENY2	2.05426e-244	0.555326	0.813	0.423	5.44194e-240	Myeloid cells
RPL23A	0	0.554812	0.995	0.924	0	T cells
BCL6	0	0.554138	0.372	0.017	0	Myeloid cells
OSBPL8	1.41479e-214	0.554136	0.823	0.456	3.74793e-210	Myeloid cells
ATP6V0A1	0	0.554013	0.448	0.041	0	Myeloid cells
MCTP1	0	0.553786	0.423	0.016	0	Myeloid cells
BASP1	0	0.553418	0.405	0.08	0	Myeloid cells
AC245297.3	4.35928e-154	0.553258	0.522	0.377	1.15482e-149	T cells
STK4	1.60466e-289	0.553211	0.855	0.748	4.25089e-285	T cells
RNPEP	0	0.552906	0.539	0.097	0	Myeloid cells
SLCO3A1	0	0.552455	0.614	0.172	0	Myeloid cells
DYNLT1	5.02753e-249	0.552247	0.765	0.354	1.33184e-244	Myeloid cells
AC243960.1	4.14923e-209	0.551947	0.433	0.187	1.09917e-204	T cells
ACSL4	0	0.550851	0.524	0.087	0	Myeloid cells
PRCP	0	0.550129	0.53	0.103	0	Myeloid cells
PAK2	6.6443e-227	0.550064	0.852	0.485	1.76014e-222	Myeloid cells
MAP3K20	0	0.549867	0.416	0.023	0	Myeloid cells
GNB1	1.25651e-267	0.549152	0.791	0.366	3.32861e-263	Myeloid cells
IRS2	0	0.54852	0.428	0.061	0	Myeloid cells
MTDH	4.79054e-222	0.548333	0.906	0.644	1.26906e-217	Myeloid cells
TESC	0	0.548247	0.487	0.09	0	Myeloid cells
UVRAG	9.47925e-171	0.547981	0.416	0.157	2.51115e-166	B cells
GTF2I	2.48055e-243	0.547637	0.766	0.363	6.57121e-239	Myeloid cells
TMEM35B	2.5181e-158	0.547246	0.452	0.29	6.67071e-154	T cells
KYNU	0	0.547189	0.445	0.044	0	Myeloid cells
KLF6	5.37858e-162	0.546858	0.87	0.592	1.42484e-157	Myeloid cells
ARHGEF1	2.81485e-170	0.546059	0.633	0.52	7.45683e-166	T cells
RNF125	3.9543e-135	0.546	0.398	0.244	1.04753e-130	T cells
RPS8	1.08798e-255	0.545516	0.997	0.974	2.88216e-251	B cells
ZNF217	0	0.545465	0.62	0.209	0	Myeloid cells
RPS6	0	0.54452	0.995	0.937	0	T cells
CDC25B	8.77544e-191	0.544183	0.303	0.098	2.3247e-186	T cells
GAPT	0	0.543091	0.48	0.075	0	Myeloid cells
POLE4	1.8825e-264	0.541824	0.711	0.297	4.98692e-260	Myeloid cells
RPL38	0	0.541021	0.989	0.912	0	T cells
MZT2A	6.10741e-187	0.540352	0.609	0.451	1.61791e-182	T cells
ADAM10	0	0.540124	0.691	0.24	0	Myeloid cells
AL034397.3	0	0.539261	0.457	0.038	0	Myeloid cells
ACP5	2.08876e-260	0.538687	0.328	0.071	5.53332e-256	B cells
DDIT4	4.02566e-151	0.538383	0.288	0.108	1.06644e-146	T cells
HIST1H1D	2.07035e-130	0.537794	0.366	0.197	5.48457e-126	T cells
RPL36AL	0	0.536335	0.961	0.88	0	T cells
TRAF5	1.4751e-156	0.536197	0.429	0.166	3.90769e-152	B cells
TRIOBP	0	0.536057	0.553	0.108	0	Myeloid cells
RABEP2	6.58373e-219	0.535504	0.359	0.099	1.7441e-214	B cells
SIRPB2	0	0.535308	0.381	0.001	0	Myeloid cells
DNAJC10	5.95226e-130	0.533809	0.426	0.192	1.57681e-125	B cells
PLIN3	0	0.532026	0.566	0.121	0	Myeloid cells
AGPAT2	0	0.531728	0.53	0.093	0	Myeloid cells
STAP1	0	0.531317	0.264	0.015	0	B cells
GNG2	3.78017e-99	0.531046	0.409	0.293	1.0014e-94	T cells
CCR6	9.8045e-293	0.530886	0.285	0.047	2.59731e-288	B cells
FAM107B	2.33636e-199	0.530341	0.664	0.496	6.18925e-195	T cells
APPL1	3.35118e-111	0.530022	0.538	0.301	8.87762e-107	B cells
PRDX3	0	0.529523	0.633	0.208	0	Myeloid cells
PPP1R9B	0	0.529419	0.53	0.106	0	Myeloid cells
ADPGK	0	0.529383	0.616	0.181	0	Myeloid cells
IKZF3	1.70102e-136	0.528864	0.702	0.386	4.50616e-132	B cells
GAS5	1.93104e-140	0.528802	0.779	0.727	5.11553e-136	T cells
ARHGAP27	0	0.528702	0.518	0.098	0	Myeloid cells
SH3BGRL3	0	0.527652	0.99	0.958	0	Myeloid cells
MOB1A	1.04835e-269	0.527273	0.852	0.461	2.77719e-265	Myeloid cells
ITGA4	6.71982e-167	0.527261	0.779	0.466	1.78015e-162	Myeloid cells
VNN2	0	0.526933	0.35	0.071	0	Myeloid cells
ATP5MC2	4.43587e-280	0.526643	0.97	0.893	1.17511e-275	Myeloid cells
CLMN	0	0.526266	0.382	0.015	0	Myeloid cells
TUT7	0	0.526262	0.633	0.214	0	Myeloid cells
AP5B1	0	0.52603	0.438	0.055	0	Myeloid cells
SGK3	0	0.524993	0.572	0.158	0	Myeloid cells
DDX3X	3.15382e-207	0.524898	0.814	0.449	8.3548e-203	Myeloid cells
SMAP2	4.5309e-89	0.524885	0.787	0.593	1.20028e-84	B cells
VEGFB	3.5635e-153	0.524565	0.463	0.193	9.44008e-149	B cells
NME2	4.42028e-203	0.524468	0.941	0.797	1.17098e-198	Myeloid cells
CIITA	0	0.523475	0.473	0.093	0	Myeloid cells
COX5B	1.45312e-230	0.523326	0.927	0.763	3.84947e-226	Myeloid cells
TMBIM4	1.06226e-193	0.523008	0.909	0.676	2.81404e-189	Myeloid cells
LEPROT	0	0.522006	0.694	0.231	0	Myeloid cells
RASGRP4	0	0.521823	0.403	0.005	0	Myeloid cells
CELF1	1.38987e-251	0.520981	0.72	0.31	3.68191e-247	Myeloid cells
SLC2A4RG	1.00394e-146	0.52064	0.353	0.183	2.65955e-142	T cells
PLEKHB2	0	0.520401	0.605	0.173	0	Myeloid cells
MT-ND1	0	0.518872	1	0.999	0	Myeloid cells
BTG1	1.19858e-241	0.518799	0.966	0.899	3.17515e-237	T cells
RGS19	4.25641e-212	0.51867	0.797	0.424	1.12757e-207	Myeloid cells
HMGB2	2.66927e-159	0.518289	0.733	0.414	7.07117e-155	Myeloid cells
PCBP1	1.11429e-213	0.518127	0.933	0.7	2.95186e-209	Myeloid cells
ZNF276	1.36659e-130	0.517697	0.337	0.181	3.62024e-126	T cells
AGTPBP1	0	0.516887	0.59	0.167	0	Myeloid cells
CCSER2	2.79767e-154	0.51579	0.369	0.19	7.41131e-150	T cells
CALR	1.15819e-98	0.51546	0.701	0.632	3.06815e-94	T cells
TESPA1	1.59708e-218	0.515245	0.273	0.055	4.23083e-214	T cells
HOMER3	0	0.514597	0.387	0.02	0	Myeloid cells
COPA	1.105e-295	0.514513	0.691	0.263	2.92724e-291	Myeloid cells
IRF5	0	0.5145	0.41	0.018	0	Myeloid cells
PDK4	0	0.513804	0.324	0.003	0	Myeloid cells
NFKB2	1.68174e-136	0.512815	0.369	0.148	4.45509e-132	B cells
FUS	1.02609e-215	0.512785	0.872	0.77	2.71822e-211	T cells
TMEM204	2.50357e-237	0.512687	0.295	0.06	6.63222e-233	T cells
SYK	9.00788e-154	0.512646	0.442	0.172	2.38628e-149	B cells
C5orf56	2.38818e-110	0.512238	0.376	0.236	6.32653e-106	T cells
SHKBP1	0	0.511704	0.685	0.241	0	Myeloid cells
HDLBP	0	0.511483	0.561	0.135	0	Myeloid cells
SLC6A6	0	0.511343	0.509	0.08	0	Myeloid cells
ETS2	0	0.51123	0.412	0.031	0	Myeloid cells
SH3YL1	2.25541e-137	0.511202	0.319	0.147	5.97481e-133	T cells
TCF3	1.53492e-169	0.510866	0.396	0.14	4.06615e-165	B cells
TNRC18	0	0.510811	0.508	0.08	0	Myeloid cells
DAPP1	5.51534e-223	0.510756	0.574	0.238	1.46107e-218	B cells
ARHGEF40	0	0.510186	0.362	0.003	0	Myeloid cells
SP100	8.82371e-87	0.509468	0.779	0.61	2.33749e-82	B cells
FCGR1A	0	0.508925	0.334	0.001	0	Myeloid cells
SETX	6.34863e-255	0.508319	0.725	0.313	1.68182e-250	Myeloid cells
SYTL1	4.40568e-128	0.508055	0.459	0.305	1.16711e-123	T cells
LFNG	2.5839e-303	0.507663	0.625	0.214	6.845e-299	Myeloid cells
RAB30	0	0.507504	0.287	0.04	0	B cells
S100Z	0	0.506935	0.361	0.01	0	Myeloid cells
IL10RB	0	0.506854	0.647	0.225	0	Myeloid cells
CAPZA1	4.35675e-219	0.50673	0.823	0.454	1.15415e-214	Myeloid cells
EP300	4.81976e-290	0.506516	0.676	0.252	1.2768e-285	Myeloid cells
CTSZ	1.70083e-195	0.506419	0.699	0.295	4.50566e-191	B cells
LIPA	0	0.506215	0.512	0.118	0	Myeloid cells
MCEMP1	0	0.506208	0.329	0.01	0	Myeloid cells
PID1	0	0.505325	0.296	0.001	0	Myeloid cells
PCBP2	2.13134e-196	0.504235	0.915	0.714	5.64614e-192	Myeloid cells
EIF1AY	2.76177e-103	0.503529	0.477	0.251	7.3162e-99	B cells
RALB	0	0.503188	0.524	0.092	0	Myeloid cells
ATP5F1B	1.49785e-186	0.502591	0.843	0.578	3.96796e-182	Myeloid cells
HCLS1	1.25121e-193	0.502577	0.884	0.584	3.31458e-189	Myeloid cells
IFI6	1.40428e-96	0.502361	0.456	0.241	3.72007e-92	Myeloid cells
SPATA13	6.25508e-132	0.501853	0.335	0.176	1.65703e-127	T cells
PLCG2	1.1849e-113	0.50159	0.534	0.29	3.13893e-109	B cells
RPL30	0	0.50135	0.998	0.95	0	T cells
HLA-A	2.89416e-302	0.501305	0.995	0.985	7.66693e-298	T cells
BST2	9.44468e-196	0.501254	0.844	0.508	2.50199e-191	Myeloid cells
EIF4G1	0	0.501204	0.599	0.183	0	Myeloid cells
KDM1B	0	0.501111	0.433	0.044	0	Myeloid cells
GLB1	0	0.500331	0.457	0.052	0	Myeloid cells
MARCKSL1	2.82122e-70	0.499978	0.414	0.237	7.4737e-66	B cells
PFN1	6.96084e-120	0.499517	0.969	0.947	1.844e-115	T cells
TREM1	0	0.499471	0.324	0.001	0	Myeloid cells
ASAP1	0	0.49907	0.572	0.136	0	Myeloid cells
ZFYVE16	0	0.498937	0.518	0.116	0	Myeloid cells
BLOC1S1	6.94073e-194	0.498925	0.875	0.568	1.83867e-189	Myeloid cells
KIAA0319L	0	0.498897	0.488	0.116	0	Myeloid cells
SERF2	0	0.498646	0.991	0.977	0	Myeloid cells
NCOA3	2.88886e-104	0.498047	0.48	0.261	7.65288e-100	B cells
PAWR	0	0.497964	0.26	0.013	0	B cells
GRK2	1.05494e-211	0.497934	0.801	0.423	2.79465e-207	Myeloid cells
IFIT3	0	0.497209	0.27	0.044	0	Myeloid cells
TK2	0	0.49674	0.443	0.053	0	Myeloid cells
TBC1D9	7.39959e-178	0.495854	0.274	0.073	1.96023e-173	B cells
IER2	2.42861e-90	0.495346	0.87	0.668	6.43364e-86	Myeloid cells
RASSF3	9.62807e-280	0.495152	0.65	0.238	2.55057e-275	Myeloid cells
XAF1	1.43871e-170	0.495116	0.572	0.256	3.81129e-166	Myeloid cells
ADAM15	0	0.495097	0.41	0.027	0	Myeloid cells
DUSP3	0	0.49488	0.392	0.018	0	Myeloid cells
LTB4R	0	0.494783	0.449	0.078	0	Myeloid cells
TXN	2.31622e-174	0.494578	0.806	0.461	6.13591e-170	Myeloid cells
ABHD5	0	0.493097	0.45	0.075	0	Myeloid cells
MIS18BP1	8.4884e-103	0.492685	0.57	0.322	2.24866e-98	B cells
EPB41L3	0	0.492643	0.348	0.006	0	Myeloid cells
SOD1	1.23331e-239	0.492222	0.786	0.668	3.26717e-235	T cells
BTLA	0	0.491805	0.259	0.033	0	B cells
PTTG1IP	0	0.491709	0.659	0.212	0	Myeloid cells
RIN2	0	0.491415	0.354	0.002	0	Myeloid cells
EEF1G	4.05297e-196	0.491381	0.989	0.952	1.07367e-191	B cells
RPL21	0	0.491197	0.996	0.951	0	T cells
SMARCD3	0	0.491169	0.371	0.022	0	Myeloid cells
RNF213	2.77219e-155	0.491079	0.794	0.674	7.34382e-151	T cells
DENND5A	0	0.490919	0.411	0.041	0	Myeloid cells
PDE3B	8.88986e-123	0.490288	0.27	0.118	2.35501e-118	T cells
PEBP1	1.82232e-190	0.490181	0.68	0.511	4.82751e-186	T cells
PSMA4	1.3592e-202	0.489797	0.763	0.386	3.60066e-198	Myeloid cells
DDAH2	1.00065e-166	0.489417	0.395	0.142	2.65083e-162	B cells
NBPF19	0	0.489407	0.466	0.094	0	Myeloid cells
MTMR11	0	0.489353	0.351	0.002	0	Myeloid cells
NUCKS1	7.30704e-152	0.488913	0.69	0.587	1.93571e-147	T cells
AGPAT3	0	0.488644	0.532	0.12	0	Myeloid cells
RPS18	5.95542e-294	0.488547	0.998	0.943	1.57765e-289	T cells
NIN	3.73404e-252	0.488434	0.697	0.286	9.89185e-248	Myeloid cells
MT-ND6	1.73637e-134	0.487858	0.594	0.479	4.59982e-130	T cells
DIP2A	2.81709e-67	0.487694	0.333	0.241	7.46274e-63	T cells
ITM2C	5.97308e-86	0.487461	0.253	0.099	1.58233e-81	B cells
HACD4	0	0.48735	0.673	0.22	0	Myeloid cells
CAMK1D	4.21069e-144	0.487255	0.408	0.166	1.11545e-139	B cells
RPS19	0	0.487251	0.997	0.941	0	T cells
WAS	1.892e-196	0.487061	0.813	0.453	5.01209e-192	Myeloid cells
EBLN3P	5.14091e-94	0.486898	0.518	0.297	1.36188e-89	B cells
VPS13C	1.51724e-208	0.48689	0.808	0.428	4.01933e-204	Myeloid cells
COX8A	3.10664e-201	0.486314	0.915	0.681	8.22979e-197	Myeloid cells
FPR2	0	0.486234	0.314	0.002	0	Myeloid cells
PLEKHO2	0	0.486208	0.457	0.07	0	Myeloid cells
TECR	3.29218e-112	0.485835	0.431	0.312	8.72131e-108	T cells
RAB5C	1.48194e-233	0.48549	0.763	0.369	3.9258e-229	Myeloid cells
PSMB3	2.09583e-196	0.485391	0.843	0.504	5.55206e-192	Myeloid cells
EIF3L	1.57843e-179	0.485349	0.877	0.596	4.18141e-175	Myeloid cells
CDC42SE2	2.96493e-205	0.485101	0.711	0.581	7.85441e-201	T cells
P2RX7	0	0.485086	0.374	0.03	0	Myeloid cells
TNRC6C	1.2677e-160	0.484794	0.294	0.106	3.35828e-156	T cells
PLP2	2.78822e-192	0.484701	0.753	0.4	7.38627e-188	Myeloid cells
SSH2	5.47171e-260	0.484433	0.664	0.263	1.44951e-255	Myeloid cells
EEF1B2	1.22008e-165	0.484176	0.989	0.951	3.23212e-161	B cells
CSGALNACT2	0	0.484003	0.549	0.155	0	Myeloid cells
TTYH3	0	0.483735	0.402	0.02	0	Myeloid cells
FCGR3A	2.66055e-126	0.483614	0.3	0.128	7.04806e-122	T cells
MTRNR2L1	2.58009e-168	0.482999	0.326	0.109	6.83491e-164	Myeloid cells
MARCO	0	0.482943	0.313	0.001	0	Myeloid cells
BIN1	2.92125e-134	0.482918	0.433	0.259	7.73868e-130	T cells
HPSE	0	0.482648	0.362	0.022	0	Myeloid cells
RPS21	0	0.482394	0.997	0.929	0	T cells
RAB7A	5.49709e-238	0.482319	0.734	0.332	1.45623e-233	Myeloid cells
CCNL1	1.64201e-148	0.482178	0.843	0.544	4.34986e-144	Myeloid cells
MFSD14B	0	0.48215	0.465	0.075	0	Myeloid cells
GNPTAB	8.1791e-46	0.481767	0.338	0.28	2.16673e-41	T cells
MARC1	0	0.481314	0.288	0.001	0	Myeloid cells
RPSA	9.15724e-178	0.481297	0.994	0.962	2.42585e-173	B cells
ROCK1	2.8448e-191	0.481014	0.835	0.48	7.53616e-187	Myeloid cells
RPS4Y1	6.22401e-201	0.480697	0.915	0.825	1.6488e-196	T cells
VAMP8	1.43666e-185	0.479978	0.901	0.71	3.80586e-181	Myeloid cells
DGKZ	1.83088e-145	0.479706	0.567	0.426	4.85017e-141	T cells
BTK	0	0.479121	0.555	0.087	0	Myeloid cells
ETV6	0	0.479078	0.53	0.124	0	Myeloid cells
ATP2B1	1.99105e-216	0.478958	0.658	0.289	5.27449e-212	Myeloid cells
C16orf74	9.30649e-193	0.478692	0.256	0.059	2.46538e-188	B cells
VMA21	2.61816e-296	0.478682	0.661	0.235	6.93577e-292	Myeloid cells
HLA-C	8.19635e-244	0.478087	0.997	0.989	2.17129e-239	T cells
CHD3	2.56877e-114	0.477695	0.373	0.234	6.80494e-110	T cells
RPL36	1.08767e-292	0.477659	0.994	0.927	2.88135e-288	T cells
NFIA	0	0.477648	0.407	0.086	0	Myeloid cells
CYFIP2	4.95765e-131	0.477552	0.419	0.247	1.31333e-126	T cells
RP2	0	0.477199	0.409	0.032	0	Myeloid cells
IFI16	6.09474e-161	0.477151	0.859	0.54	1.61456e-156	Myeloid cells
PTPRC	4.91265e-229	0.477062	0.985	0.882	1.30141e-224	T cells
TPT1	9.71529e-261	0.476705	0.997	0.984	2.57368e-256	T cells
DENND3	0	0.476636	0.426	0.051	0	Myeloid cells
ATP5PB	2.6408e-192	0.476532	0.808	0.449	6.99575e-188	Myeloid cells
MTPN	4.5259e-230	0.475357	0.902	0.573	1.19896e-225	Myeloid cells
RRAS	0	0.475122	0.425	0.099	0	Myeloid cells
CHPT1	5.64097e-138	0.474553	0.351	0.135	1.49435e-133	B cells
AGFG1	0	0.474093	0.569	0.175	0	Myeloid cells
ALOX5	5.73017e-150	0.473439	0.347	0.124	1.51798e-145	B cells
YWHAE	7.37344e-227	0.473227	0.764	0.37	1.9533e-222	Myeloid cells
NDFIP1	4.20729e-133	0.472512	0.593	0.494	1.11455e-128	T cells
TBL1X	0	0.472372	0.518	0.137	0	Myeloid cells
SMC6	5.11794e-152	0.472151	0.328	0.108	1.35579e-147	B cells
CCDC88C	1.76826e-112	0.471798	0.47	0.352	4.6843e-108	T cells
SEMA4B	2.05885e-256	0.47151	0.258	0.045	5.45409e-252	B cells
ABHD2	0	0.470935	0.5	0.105	0	Myeloid cells
MLXIP	0	0.470681	0.596	0.187	0	Myeloid cells
AL050309.1	4.89634e-249	0.47059	0.273	0.05	1.29709e-244	B cells
CBL	0	0.470141	0.578	0.174	0	Myeloid cells
EFHD2	6.40829e-281	0.470097	0.935	0.458	1.69762e-276	Myeloid cells
TIAM1	0	0.470017	0.439	0.078	0	Myeloid cells
N4BP2L2	2.87735e-206	0.469947	0.88	0.791	7.62239e-202	T cells
TAOK1	0	0.469787	0.631	0.211	0	Myeloid cells
PPP1R2	4.7189e-113	0.469646	0.553	0.462	1.25008e-108	T cells
KIF13A	0	0.469411	0.353	0.011	0	Myeloid cells
TXNDC17	1.15848e-265	0.469277	0.712	0.283	3.06893e-261	Myeloid cells
BCKDK	0	0.468689	0.432	0.057	0	Myeloid cells
ARID1A	1.39633e-228	0.468078	0.725	0.325	3.69902e-224	Myeloid cells
TTC7A	0	0.467774	0.432	0.06	0	Myeloid cells
ZDHHC20	0	0.46777	0.508	0.123	0	Myeloid cells
SSR2	8.73394e-202	0.467665	0.837	0.752	2.31371e-197	T cells
FYB1	6.13157e-167	0.46759	0.958	0.742	1.62431e-162	Myeloid cells
BMP2K	0	0.467184	0.42	0.059	0	Myeloid cells
CDC42SE1	4.54472e-107	0.466807	0.7	0.64	1.20394e-102	T cells
FOLR3	0	0.466531	0.296	0.001	0	Myeloid cells
SKP1	3.84354e-218	0.466039	0.873	0.796	1.01819e-213	T cells
SNRPD2	1.47325e-165	0.465946	0.753	0.674	3.90279e-161	T cells
SNHG14	3.73499e-132	0.465817	0.388	0.204	9.89437e-128	T cells
MT-CO1	0	0.465233	0.999	1	0	Myeloid cells
FBP1	0	0.465058	0.415	0.051	0	Myeloid cells
GUCD1	2.26634e-136	0.465001	0.323	0.116	6.00377e-132	B cells
MX2	4.78955e-199	0.463792	0.485	0.181	1.2688e-194	Myeloid cells
PITPNC1	1.70928e-109	0.46371	0.292	0.157	4.52805e-105	T cells
CYP27A1	0	0.463595	0.253	0.001	0	Myeloid cells
CTBP2	0	0.463338	0.581	0.12	0	Myeloid cells
RIN3	0	0.462854	0.597	0.166	0	Myeloid cells
ODF2L	4.06333e-116	0.462549	0.374	0.214	1.07642e-111	T cells
BLOC1S2	2.16915e-76	0.462495	0.49	0.302	5.74628e-72	B cells
NLRP3	0	0.461788	0.353	0.008	0	Myeloid cells
RPS26	4.64243e-83	0.461707	0.959	0.896	1.22983e-78	T cells
MOSPD2	0	0.461328	0.402	0.075	0	Myeloid cells
AC005632.3	0	0.460912	0.363	0.026	0	Myeloid cells
CARS2	2.13074e-302	0.460872	0.551	0.171	5.64455e-298	Myeloid cells
HINT1	9.95544e-204	0.460741	0.912	0.839	2.6373e-199	T cells
BCL2	2.07226e-107	0.460255	0.532	0.273	5.48964e-103	B cells
RPN1	0	0.460167	0.53	0.133	0	Myeloid cells
AZI2	0	0.460083	0.52	0.154	0	Myeloid cells
MEF2A	6.82998e-299	0.459554	0.6	0.199	1.80933e-294	Myeloid cells
ARHGAP15	7.61166e-121	0.459486	0.471	0.332	2.01641e-116	T cells
PSEN1	0	0.459433	0.531	0.13	0	Myeloid cells
TPM3	5.83876e-206	0.459389	0.952	0.81	1.54675e-201	Myeloid cells
RPL32	6.79318e-228	0.458385	0.997	0.942	1.79958e-223	T cells
IER5	7.48407e-109	0.457964	0.439	0.211	1.98261e-104	B cells
RPL10	0	0.457835	0.998	0.97	0	T cells
NOP53	2.76922e-220	0.457753	0.926	0.825	7.33595e-216	T cells
DIAPH2	0	0.45774	0.462	0.093	0	Myeloid cells
CORO1C	0	0.457545	0.501	0.075	0	Myeloid cells
TMEM243	1.99899e-96	0.457527	0.643	0.411	5.29551e-92	B cells
APP	0	0.457521	0.514	0.098	0	Myeloid cells
NOTCH2	5.88466e-101	0.457239	0.42	0.203	1.55891e-96	B cells
RPL27A	0	0.456706	0.99	0.916	0	T cells
PSMA7	4.58677e-182	0.456604	0.942	0.789	1.21508e-177	Myeloid cells
CAPG	1.22285e-145	0.454924	0.505	0.212	3.23944e-141	B cells
RPL35	0	0.454659	0.99	0.918	0	T cells
OLIG1	0	0.454445	0.288	0.002	0	Myeloid cells
SGMS2	0	0.454276	0.303	0.001	0	Myeloid cells
LINC01138	1.25685e-156	0.454229	0.291	0.105	3.32952e-152	T cells
TMC6	7.25476e-104	0.45419	0.47	0.353	1.92186e-99	T cells
FAM91A1	0	0.454141	0.473	0.105	0	Myeloid cells
TLR6	0	0.453536	0.362	0.027	0	Myeloid cells
SERPINB8	0	0.453271	0.401	0.038	0	Myeloid cells
COLGALT1	0	0.45311	0.438	0.064	0	Myeloid cells
WDFY3	0	0.452647	0.34	0.002	0	Myeloid cells
SNX2	8.76013e-265	0.45224	0.781	0.346	2.32065e-260	Myeloid cells
IL1RN	0	0.451687	0.31	0.001	0	Myeloid cells
CHD7	3.81585e-177	0.451681	0.337	0.1	1.01086e-172	B cells
KYNU	1.35361e-163	0.451458	0.287	0.084	3.58586e-159	B cells
TET3	0	0.451253	0.395	0.042	0	Myeloid cells
LINC00342	1.64976e-104	0.451119	0.308	0.161	4.37038e-100	T cells
TMEM33	0	0.450698	0.559	0.152	0	Myeloid cells
MICU1	0	0.450556	0.522	0.132	0	Myeloid cells
SNX29	3.19977e-108	0.450298	0.322	0.132	8.47652e-104	B cells
QSOX1	0	0.450167	0.389	0.046	0	Myeloid cells
RPL18	3.01039e-230	0.449675	0.995	0.972	7.97482e-226	B cells
HERPUD1	2.03934e-73	0.449338	0.573	0.381	5.40242e-69	B cells
ATG7	0	0.449249	0.432	0.066	0	Myeloid cells
MYOF	0	0.448533	0.315	0.001	0	Myeloid cells
MYL12B	3.99985e-196	0.448328	0.928	0.868	1.0596e-191	T cells
TLR1	0	0.448227	0.398	0.038	0	Myeloid cells
ZNF92	4.24369e-119	0.448137	0.354	0.141	1.12419e-114	B cells
NFE2	0	0.447927	0.445	0.027	0	Myeloid cells
IFNGR2	1.63235e-146	0.447894	0.487	0.205	4.32425e-142	B cells
RPS18	2.93915e-172	0.447839	0.995	0.98	7.78609e-168	B cells
HSPA6	0	0.447579	0.329	0.02	0	Myeloid cells
CDV3	1.74093e-171	0.44733	0.846	0.516	4.6119e-167	Myeloid cells
NBPF14	0	0.44729	0.353	0.026	0	Myeloid cells
FRY	0	0.446775	0.397	0.044	0	Myeloid cells
LINC00963	0	0.446764	0.412	0.063	0	Myeloid cells
AIDA	4.06469e-84	0.446582	0.427	0.231	1.07678e-79	B cells
SPTAN1	5.68535e-101	0.446	0.387	0.26	1.50611e-96	T cells
RNF141	6.83854e-112	0.445046	0.326	0.134	1.8116e-107	B cells
SNHG6	2.49933e-183	0.445006	0.886	0.826	6.62096e-179	T cells
HLA-F	5.34682e-110	0.444793	0.74	0.68	1.41643e-105	T cells
RNF24	0	0.444405	0.461	0.082	0	Myeloid cells
VPS35	5.76545e-198	0.44403	0.691	0.317	1.52733e-193	Myeloid cells
MX1	4.76096e-72	0.443563	0.338	0.173	1.26123e-67	Myeloid cells
TLE1	2.85649e-219	0.442869	0.276	0.056	7.56712e-215	B cells
ATP6V0E2	2.00614e-153	0.442653	0.274	0.096	5.31447e-149	T cells
SYNGR2	4.16245e-295	0.442291	0.581	0.188	1.10267e-290	Myeloid cells
PA2G4	3.76279e-125	0.442159	0.646	0.555	9.96801e-121	T cells
SQSTM1	1.88835e-188	0.44197	0.828	0.497	5.00243e-184	Myeloid cells
PTBP3	4.1629e-219	0.441749	0.731	0.328	1.10279e-214	Myeloid cells
AC025164.1	2.31688e-80	0.441583	0.34	0.165	6.13765e-76	B cells
SRGAP2	0	0.441543	0.44	0.062	0	Myeloid cells
TBC1D9	0	0.440973	0.389	0.04	0	Myeloid cells
RRP12	0	0.440556	0.335	0.026	0	Myeloid cells
CTSC	7.56738e-47	0.440383	0.534	0.5	2.00467e-42	T cells
COX5A	2.99618e-166	0.440219	0.795	0.455	7.93718e-162	Myeloid cells
JMJD1C	1.07874e-182	0.440033	0.742	0.377	2.85768e-178	Myeloid cells
C9orf78	4.62164e-121	0.439796	0.603	0.518	1.22432e-116	T cells
YBX1	6.16753e-147	0.439524	0.954	0.92	1.63384e-142	Myeloid cells
RPL10A	4.23662e-241	0.439111	0.992	0.914	1.12232e-236	T cells
F13A1	0	0.438233	0.522	0.097	0	Myeloid cells
KIAA0513	0	0.438116	0.416	0.028	0	Myeloid cells
INPP4A	8.00333e-77	0.437689	0.352	0.254	2.12016e-72	T cells
UBE2J1	2.54421e-68	0.437336	0.349	0.186	6.73987e-64	B cells
ZNF581	1.3952e-109	0.437046	0.358	0.157	3.69603e-105	B cells
ISCU	1.1907e-88	0.436548	0.779	0.618	3.15429e-84	B cells
VAMP3	0	0.436534	0.436	0.071	0	Myeloid cells
KMT2C	1.29688e-212	0.436279	0.697	0.305	3.43558e-208	Myeloid cells
INPPL1	0	0.435829	0.421	0.064	0	Myeloid cells
RPL12	2.15223e-201	0.435713	0.992	0.972	5.70147e-197	B cells
ACER3	0	0.435702	0.394	0.044	0	Myeloid cells
RAB27A	7.23984e-228	0.435413	0.655	0.265	1.91791e-223	Myeloid cells
RPS16	1.62621e-235	0.435391	0.993	0.92	4.308e-231	T cells
AKAP13	1.76965e-152	0.435335	0.903	0.653	4.68798e-148	Myeloid cells
GMFG	6.54093e-184	0.435244	0.953	0.867	1.73276e-179	Myeloid cells
NUDT3	0	0.435239	0.557	0.166	0	Myeloid cells
SNX30	0	0.435128	0.374	0.027	0	Myeloid cells
DSE	0	0.43497	0.403	0.047	0	Myeloid cells
EDEM3	0	0.434903	0.458	0.101	0	Myeloid cells
TSTD1	1.57456e-173	0.434747	0.581	0.347	4.17116e-169	T cells
LY9	1.67493e-149	0.43452	0.278	0.097	4.43707e-145	T cells
FAU	1.60189e-292	0.43447	0.995	0.982	4.24358e-288	B cells
GLT1D1	0	0.434412	0.316	0.003	0	Myeloid cells
TIMM8B	2.32167e-215	0.434351	0.722	0.326	6.15033e-211	Myeloid cells
SLC12A9	0	0.434131	0.493	0.113	0	Myeloid cells
SEPTIN7	2.12712e-165	0.434064	0.873	0.829	5.63494e-161	T cells
STX7	0	0.433978	0.748	0.276	0	Myeloid cells
TACC1	1.48858e-243	0.43346	0.678	0.274	3.94341e-239	Myeloid cells
COMMD9	0	0.433311	0.564	0.17	0	Myeloid cells
ZNF428	6.6011e-108	0.432734	0.401	0.275	1.7487e-103	T cells
LYL1	6.4646e-267	0.432631	0.525	0.179	1.71254e-262	B cells
TMEM219	4.20038e-188	0.432479	0.793	0.419	1.11272e-183	Myeloid cells
CHMP2A	3.14718e-173	0.432457	0.808	0.442	8.33718e-169	Myeloid cells
POLR3GL	5.55724e-99	0.432296	0.465	0.359	1.47217e-94	T cells
OXA1L	8.06877e-252	0.432082	0.622	0.233	2.1375e-247	Myeloid cells
BNIP2	8.79242e-235	0.431756	0.708	0.305	2.3292e-230	Myeloid cells
CD99	9.3312e-165	0.431685	0.801	0.701	2.47193e-160	T cells
NANS	0	0.431485	0.481	0.097	0	Myeloid cells
LMBRD1	4.27878e-97	0.431412	0.452	0.237	1.13349e-92	B cells
RPL13A	4.07619e-169	0.43134	0.993	0.967	1.07982e-164	B cells
PADI4	0	0.431123	0.303	0.035	0	Myeloid cells
PSIP1	7.8545e-140	0.430821	0.586	0.447	2.08073e-135	T cells
SP1	0	0.430811	0.473	0.111	0	Myeloid cells
SIT1	1.22103e-118	0.430782	0.326	0.155	3.23464e-114	T cells
CRISPLD2	0	0.430771	0.269	0.002	0	Myeloid cells
TIMM13	8.33241e-238	0.430731	0.636	0.245	2.20734e-233	Myeloid cells
SPTSSA	0	0.430699	0.461	0.084	0	Myeloid cells
CCDC66	1.95231e-92	0.43015	0.419	0.308	5.17186e-88	T cells
SATB1	2.86391e-81	0.429901	0.333	0.221	7.58677e-77	T cells
LIMD2	4.90475e-105	0.429863	0.943	0.817	1.29932e-100	B cells
EIF4G2	2.25104e-168	0.429613	0.869	0.571	5.96323e-164	Myeloid cells
RELT	0	0.428961	0.401	0.051	0	Myeloid cells
LINC-PINT	2.59379e-110	0.428533	0.49	0.351	6.87121e-106	T cells
BICD2	0	0.428364	0.52	0.118	0	Myeloid cells
PDE4B	1.04592e-126	0.428112	0.3	0.103	2.77075e-122	B cells
BUB3	1.10912e-101	0.427703	0.492	0.391	2.93817e-97	T cells
TRIM25	0	0.427677	0.438	0.078	0	Myeloid cells
MAPK14	0	0.427461	0.564	0.163	0	Myeloid cells
RTN1	0	0.427069	0.329	0.004	0	Myeloid cells
SLC43A3	0	0.42686	0.359	0.026	0	Myeloid cells
PELI1	0	0.426796	0.365	0.052	0	Myeloid cells
CXorf21	0	0.42664	0.381	0.041	0	Myeloid cells
NOP53	1.01034e-108	0.426326	0.972	0.886	2.67649e-104	B cells
PBXIP1	3.24262e-103	0.426267	0.346	0.204	8.59003e-99	T cells
RPS3A	3.1577e-188	0.426159	0.994	0.935	8.36506e-184	T cells
NIPBL	1.58909e-177	0.425974	0.756	0.381	4.20965e-173	Myeloid cells
SPOPL	0	0.425655	0.372	0.046	0	Myeloid cells
ARF5	8.53757e-178	0.425611	0.761	0.396	2.26169e-173	Myeloid cells
FRAT1	0	0.425581	0.424	0.076	0	Myeloid cells
UBXN11	0	0.424102	0.502	0.1	0	Myeloid cells
EEF2	2.07393e-106	0.423402	0.965	0.877	5.49405e-102	B cells
LMO4	2.06794e-291	0.423235	0.6	0.198	5.47817e-287	Myeloid cells
HADHB	1.06636e-248	0.422635	0.633	0.24	2.8249e-244	Myeloid cells
RPL9	3.29124e-195	0.422249	0.994	0.938	8.71882e-191	T cells
SETBP1	4.46336e-237	0.422228	0.252	0.043	1.18239e-232	B cells
DYRK2	1.10667e-111	0.42209	0.355	0.207	2.93169e-107	T cells
SYNRG	2.68605e-92	0.422069	0.474	0.374	7.11562e-88	T cells
GUK1	7.71946e-110	0.422032	0.743	0.686	2.04496e-105	T cells
PRDX1	5.27597e-140	0.421986	0.824	0.541	1.39766e-135	Myeloid cells
ANXA6	3.08885e-96	0.421911	0.616	0.532	8.18267e-92	T cells
PISD	0	0.421612	0.405	0.06	0	Myeloid cells
URI1	1.71524e-89	0.421218	0.474	0.377	4.54383e-85	T cells
LINC00877	0	0.421072	0.304	0.003	0	Myeloid cells
RPS6KA4	0	0.420648	0.435	0.067	0	Myeloid cells
PLEKHA2	2.20918e-74	0.420326	0.341	0.174	5.85234e-70	B cells
NAP1L4	3.75838e-129	0.419913	0.512	0.388	9.95631e-125	T cells
RPL13	2.3835e-214	0.419897	0.999	0.959	6.31414e-210	T cells
ZNF516	0	0.419844	0.353	0.023	0	Myeloid cells
STAT1	1.95104e-166	0.419703	0.644	0.307	5.16851e-162	Myeloid cells
TMEM165	9.56768e-196	0.419682	0.695	0.315	2.53457e-191	Myeloid cells
ADCY7	0	0.419446	0.582	0.169	0	Myeloid cells
ANP32A	1.77641e-142	0.419398	0.806	0.473	4.70589e-138	Myeloid cells
SSR1	4.83265e-183	0.418608	0.704	0.339	1.28022e-178	Myeloid cells
DNAJC5	0	0.418522	0.444	0.083	0	Myeloid cells
RBM3	2.56536e-145	0.417593	0.887	0.654	6.79589e-141	Myeloid cells
BATF	7.15658e-73	0.417023	0.269	0.165	1.89585e-68	T cells
CYB5R4	0	0.416991	0.569	0.173	0	Myeloid cells
STMP1	1.43943e-185	0.416858	0.789	0.413	3.81321e-181	Myeloid cells
CEP170	0	0.416372	0.445	0.092	0	Myeloid cells
OAF	0	0.416297	0.326	0.005	0	Myeloid cells
ZDHHC21	1.39005e-121	0.415987	0.313	0.113	3.68239e-117	B cells
AC058791.1	8.76732e-100	0.415687	0.31	0.162	2.32255e-95	T cells
IQSEC1	5.96813e-252	0.415524	0.598	0.214	1.58102e-247	Myeloid cells
DDX21	3.35767e-137	0.414819	0.768	0.445	8.89479e-133	Myeloid cells
CASP8	2.94716e-70	0.414728	0.425	0.348	7.80733e-66	T cells
DHRS4L2	0	0.414306	0.498	0.128	0	Myeloid cells
MACF1	1.62332e-60	0.414116	0.54	0.497	4.30035e-56	T cells
LILRA6	0	0.413962	0.294	0.003	0	Myeloid cells
CD300A	9.05155e-09	0.41362	0.303	0.316	0.000239785	T cells
BAZ1A	2.34037e-185	0.413473	0.697	0.324	6.19988e-181	Myeloid cells
SLC25A24	0	0.413158	0.469	0.107	0	Myeloid cells
AHCYL1	6.39403e-270	0.413149	0.555	0.184	1.69384e-265	Myeloid cells
TMEM144	0	0.41292	0.257	0.001	0	Myeloid cells
MIB2	1.32238e-89	0.412854	0.256	0.133	3.50311e-85	T cells
ARPC2	5.79143e-222	0.412802	0.985	0.941	1.53421e-217	Myeloid cells
IFI44L	2.2249e-121	0.412798	0.25	0.086	5.89397e-117	Myeloid cells
TFEB	1.40145e-112	0.412726	0.324	0.13	3.71257e-108	B cells
CCDC69	1.1126e-206	0.412401	0.673	0.285	2.94738e-202	Myeloid cells
KLHL8	0	0.412302	0.387	0.052	0	Myeloid cells
ACAA1	1.68203e-224	0.412133	0.625	0.249	4.45586e-220	Myeloid cells
ACBD3	2.5408e-86	0.411562	0.402	0.206	6.73084e-82	B cells
PRRG4	0	0.411558	0.295	0.002	0	Myeloid cells
ATP6AP1	1.24563e-302	0.41117	0.585	0.184	3.2998e-298	Myeloid cells
CARD9	0	0.410169	0.324	0.006	0	Myeloid cells
MYO5A	0	0.409648	0.425	0.091	0	Myeloid cells
PIAS1	1.81616e-199	0.409273	0.641	0.274	4.81119e-195	Myeloid cells
RNF141	0	0.409132	0.439	0.103	0	Myeloid cells
SBF2	0	0.40905	0.441	0.082	0	Myeloid cells
GM2A	0	0.408945	0.343	0.03	0	Myeloid cells
RBL2	2.27256e-73	0.408748	0.437	0.352	6.02023e-69	T cells
CXCL16	0	0.408708	0.322	0.011	0	Myeloid cells
DGKA	3.76081e-80	0.40838	0.32	0.201	9.96275e-76	T cells
HSP90AA1	6.98096e-141	0.40834	0.914	0.826	1.84933e-136	T cells
HDDC2	4.47575e-72	0.40799	0.361	0.268	1.18567e-67	T cells
RPLP0	1.99395e-118	0.407477	0.988	0.927	5.28217e-114	B cells
AP2A1	2.86459e-272	0.406924	0.528	0.165	7.58859e-268	Myeloid cells
SLC38A2	6.25776e-162	0.40671	0.725	0.37	1.65774e-157	Myeloid cells
CD300LB	0	0.40665	0.304	0.004	0	Myeloid cells
CD48	6.70247e-171	0.406144	0.921	0.83	1.77555e-166	T cells
CD47	3.27341e-164	0.405996	0.729	0.626	8.6716e-160	T cells
CLDND1	2.55806e-49	0.405823	0.313	0.238	6.77657e-45	T cells
GIMAP6	5.20943e-73	0.405631	0.331	0.228	1.38003e-68	T cells
RNF135	0	0.405531	0.395	0.057	0	Myeloid cells
ZBTB38	1.31157e-65	0.405499	0.336	0.237	3.47447e-61	T cells
SLC38A10	0	0.404981	0.484	0.122	0	Myeloid cells
SLC25A3	8.54952e-140	0.404819	0.912	0.772	2.26485e-135	Myeloid cells
HSPB1	9.38298e-123	0.404641	0.331	0.167	2.48565e-118	T cells
HNRNPA1	1.38106e-168	0.404612	0.929	0.842	3.65856e-164	T cells
S1PR1	1.15837e-138	0.404344	0.292	0.114	3.06863e-134	T cells
ZFAS1	5.15089e-80	0.403989	0.946	0.846	1.36452e-75	B cells
COX6B1	1.97151e-165	0.403791	0.946	0.819	5.22273e-161	Myeloid cells
QARS	1.44893e-306	0.40327	0.518	0.149	3.83837e-302	Myeloid cells
ZBTB7B	0	0.403029	0.458	0.099	0	Myeloid cells
MYL6	6.27917e-280	0.40292	0.987	0.95	1.66341e-275	Myeloid cells
GIMAP2	1.31153e-76	0.402621	0.389	0.294	3.47439e-72	T cells
CCDC107	4.60257e-64	0.402588	0.389	0.312	1.21927e-59	T cells
NOP10	3.17177e-126	0.402553	0.838	0.541	8.40233e-122	Myeloid cells
PIK3R1	1.33707e-109	0.40239	0.462	0.339	3.54203e-105	T cells
PKN2	1.53667e-227	0.402204	0.56	0.204	4.0708e-223	Myeloid cells
PRKACB	5.77052e-94	0.402129	0.368	0.237	1.52867e-89	T cells
RPL41	4.01906e-250	0.402071	0.999	0.99	1.06469e-245	B cells
TMC8	2.74955e-77	0.402054	0.364	0.256	7.28384e-73	T cells
SLC36A4	0	0.401964	0.396	0.087	0	Myeloid cells
RPL17	1.38612e-281	0.401935	0.995	0.936	3.67197e-277	T cells
ECHDC1	6.37085e-207	0.401364	0.623	0.255	1.6877e-202	Myeloid cells
SNX18	0	0.401313	0.479	0.121	0	Myeloid cells
RPL39	4.25829e-189	0.400932	0.996	0.981	1.12806e-184	B cells
RACK1	6.08803e-140	0.40068	0.989	0.957	1.61278e-135	B cells
DEGS1	2.54263e-62	0.400608	0.449	0.28	6.73569e-58	B cells
KDM7A	0	0.400063	0.439	0.104	0	Myeloid cells
LINC00937	0	0.39904	0.267	0.009	0	Myeloid cells
NFE2L2	4.8795e-201	0.398158	0.66	0.283	1.29263e-196	Myeloid cells
FUCA2	0	0.398106	0.406	0.058	0	Myeloid cells
SNX17	2.44946e-179	0.398025	0.704	0.33	6.48887e-175	Myeloid cells
SNRPN	7.67285e-172	0.397839	0.556	0.359	2.03261e-167	T cells
LYN	6.52432e-127	0.397724	0.564	0.257	1.72836e-122	B cells
WDR26	8.47796e-274	0.397593	0.572	0.19	2.2459e-269	Myeloid cells
NDUFS7	1.65266e-175	0.397526	0.712	0.337	4.37806e-171	Myeloid cells
ANKRD12	6.81884e-115	0.397418	0.79	0.731	1.80638e-110	T cells
GPAT3	0	0.397378	0.285	0.012	0	Myeloid cells
SSR3	3.6096e-174	0.397349	0.735	0.361	9.56218e-170	Myeloid cells
RPS2	3.5548e-185	0.396862	0.999	0.977	9.41703e-181	B cells
CDK2AP2	2.91214e-37	0.396854	0.401	0.37	7.71456e-33	T cells
RPL15	2.55549e-208	0.396041	0.996	0.979	6.76974e-204	B cells
SIGLEC9	0	0.395997	0.326	0.015	0	Myeloid cells
HELZ	3.1378e-207	0.395949	0.659	0.274	8.31235e-203	Myeloid cells
TCOF1	1.01416e-72	0.395726	0.35	0.18	2.68661e-68	B cells
JAK1	1.67918e-107	0.394227	0.795	0.749	4.44832e-103	T cells
NPTN	0	0.393851	0.541	0.157	0	Myeloid cells
CMIP	0	0.39378	0.609	0.166	0	Myeloid cells
IFI44	7.7034e-174	0.39368	0.328	0.105	2.04071e-169	Myeloid cells
RCSD1	5.19891e-60	0.393577	0.775	0.615	1.37724e-55	B cells
RPS21	2.83234e-168	0.393	0.998	0.974	7.50314e-164	B cells
EPN1	7.82261e-284	0.392945	0.57	0.182	2.07229e-279	Myeloid cells
LRMDA	0	0.392849	0.292	0.002	0	Myeloid cells
ARHGAP17	3.44284e-95	0.392779	0.296	0.124	9.12042e-91	B cells
RPA2	1.96757e-87	0.39206	0.446	0.34	5.2123e-83	T cells
RPL24	2.6839e-219	0.391647	0.988	0.919	7.10992e-215	T cells
RPL10A	9.96367e-148	0.391603	0.995	0.965	2.63947e-143	B cells
BTN3A1	4.85643e-60	0.391552	0.316	0.228	1.28652e-55	T cells
MED10	2.38892e-107	0.39141	0.541	0.443	6.32849e-103	T cells
SEPTIN6	1.00151e-129	0.391323	0.672	0.556	2.6531e-125	T cells
PRKAG2	1.43181e-219	0.391282	0.611	0.236	3.793e-215	Myeloid cells
PNISR	2.53179e-78	0.390948	0.932	0.844	6.70697e-74	B cells
NLRC4	0	0.390669	0.313	0.002	0	Myeloid cells
RHBDF2	1.92689e-102	0.390637	0.354	0.152	5.10452e-98	B cells
FUOM	0	0.390391	0.427	0.091	0	Myeloid cells
ATP5MF	1.00394e-125	0.390251	0.874	0.652	2.65954e-121	Myeloid cells
MT-ND3	2.95834e-215	0.390188	0.999	0.999	7.83694e-211	B cells
ADAM17	2.11928e-250	0.390141	0.542	0.183	5.61419e-246	Myeloid cells
PPP3CA	2.02458e-66	0.390047	0.455	0.269	5.36331e-62	B cells
IER5	7.3394e-181	0.390035	0.491	0.19	1.94428e-176	Myeloid cells
CRIP1	5.27882e-159	0.389972	0.865	0.706	1.39841e-154	T cells
KRTCAP2	2.88752e-125	0.389657	0.755	0.69	7.64932e-121	T cells
SESTD1	0	0.38948	0.342	0.029	0	Myeloid cells
SORL1	3.95534e-134	0.389272	0.745	0.407	1.04781e-129	Myeloid cells
TMEM14C	2.34828e-227	0.389196	0.562	0.208	6.22082e-223	Myeloid cells
COX4I1	1.0813e-204	0.388434	0.981	0.937	2.86447e-200	Myeloid cells
OGFR	2.66835e-182	0.387405	0.657	0.287	7.06873e-178	Myeloid cells
SP3	5.50542e-188	0.387316	0.663	0.292	1.45844e-183	Myeloid cells
ORMDL1	4.11551e-106	0.387223	0.658	0.593	1.09024e-101	T cells
GABPB1-AS1	5.47157e-38	0.387145	0.46	0.321	1.44947e-33	B cells
SLC25A45	1.03251e-92	0.387093	0.333	0.194	2.73523e-88	T cells
WASHC4	2.0554e-74	0.386888	0.438	0.246	5.44495e-70	B cells
OXR1	3.10596e-261	0.386694	0.484	0.149	8.22801e-257	Myeloid cells
C6orf62	2.07831e-169	0.386528	0.704	0.338	5.50565e-165	Myeloid cells
EEF1B2	9.8582e-147	0.386526	0.98	0.898	2.61154e-142	T cells
CCDC88B	5.37042e-275	0.386499	0.537	0.169	1.42268e-270	Myeloid cells
FNDC3B	0	0.386332	0.402	0.083	0	Myeloid cells
ARHGEF10L	0	0.386192	0.314	0.002	0	Myeloid cells
SH3BP5	3.4675e-64	0.385999	0.639	0.441	9.18574e-60	B cells
LINS1	2.31113e-96	0.385724	0.27	0.137	6.1224e-92	T cells
IKZF3	2.02637e-94	0.385425	0.475	0.297	5.36807e-90	T cells
CPD	0	0.385197	0.392	0.074	0	Myeloid cells
AL627171.2	1.15284e-62	0.384325	0.27	0.171	3.05398e-58	T cells
ARL11	0	0.383687	0.361	0.037	0	Myeloid cells
TLR7	0	0.383674	0.285	0.014	0	Myeloid cells
C9orf139	0	0.383138	0.33	0.032	0	Myeloid cells
RPL7A	3.39368e-213	0.382935	0.996	0.973	8.9902e-209	B cells
RPL19	6.77255e-217	0.382933	0.997	0.947	1.79412e-212	T cells
MAVS	9.30526e-284	0.382702	0.516	0.156	2.46506e-279	Myeloid cells
SLC12A6	0	0.382485	0.458	0.115	0	Myeloid cells
LYPLA1	1.27062e-196	0.382039	0.606	0.248	3.366e-192	Myeloid cells
PTPRJ	0	0.381597	0.499	0.118	0	Myeloid cells
MICAL2	0	0.381536	0.352	0.044	0	Myeloid cells
ITPRID2	0	0.381524	0.395	0.051	0	Myeloid cells
CMTM7	2.08414e-261	0.381433	0.514	0.163	5.52109e-257	Myeloid cells
NARS	4.27432e-182	0.381413	0.644	0.284	1.13231e-177	Myeloid cells
KMT2A	1.73341e-84	0.381335	0.622	0.565	4.59198e-80	T cells
BOLA3	2.93109e-99	0.381333	0.254	0.12	7.76475e-95	T cells
RPLP1	1.87037e-152	0.381172	1	0.99	4.9548e-148	B cells
TMEM127	0	0.381004	0.43	0.08	0	Myeloid cells
CALML4	0	0.380981	0.29	0.013	0	Myeloid cells
RAB34	0	0.380869	0.407	0.06	0	Myeloid cells
SLC2A3	1.2304e-150	0.380707	0.402	0.157	3.25946e-146	Myeloid cells
PTK2B	3.16247e-241	0.380403	0.562	0.197	8.37769e-237	Myeloid cells
COX6C	1.00661e-156	0.380352	0.887	0.792	2.66662e-152	T cells
RBMS1	7.25343e-159	0.380238	0.699	0.344	1.92151e-154	Myeloid cells
AC092821.3	1.82681e-67	0.380087	0.316	0.207	4.83941e-63	T cells
ATP6V1G1	4.23748e-66	0.379913	0.892	0.78	1.12255e-61	B cells
RPS5	5.0174e-174	0.379808	0.989	0.905	1.32916e-169	T cells
TRIP12	9.82472e-216	0.379148	0.621	0.246	2.60267e-211	Myeloid cells
EEF1D	1.04922e-228	0.378936	0.98	0.912	2.77948e-224	T cells
SHMT2	4.4242e-113	0.37861	0.319	0.124	1.17201e-108	B cells
IL18	0	0.377951	0.305	0.01	0	Myeloid cells
SH3GLB1	2.75406e-166	0.377885	0.723	0.343	7.29577e-162	Myeloid cells
TSTD1	2.7093e-54	0.377734	0.68	0.489	7.17722e-50	B cells
TYK2	0	0.377729	0.451	0.097	0	Myeloid cells
HELB	7.25177e-92	0.377039	0.265	0.135	1.92107e-87	T cells
RPL34	4.43791e-169	0.376868	0.996	0.944	1.17565e-164	T cells
MRPL33	1.39479e-132	0.376853	0.767	0.437	3.69494e-128	Myeloid cells
NDUFB5	1.67333e-140	0.376807	0.71	0.374	4.43281e-136	Myeloid cells
CTNND1	0	0.376584	0.31	0.016	0	Myeloid cells
TRIM38	1.86012e-148	0.376507	0.795	0.444	4.92764e-144	Myeloid cells
ANKHD1	1.39221e-184	0.376317	0.657	0.288	3.6881e-180	Myeloid cells
ZBTB20	1.08737e-54	0.37625	0.449	0.276	2.88056e-50	B cells
CNTLN	0	0.37624	0.293	0.006	0	Myeloid cells
DENND1A	0	0.37615	0.367	0.039	0	Myeloid cells
DNAJC13	0	0.376042	0.408	0.089	0	Myeloid cells
DAPK1	0	0.375833	0.295	0.005	0	Myeloid cells
JARID2	4.90757e-243	0.375762	0.557	0.194	1.30007e-238	Myeloid cells
ARHGEF2	9.66505e-241	0.375272	0.576	0.204	2.56037e-236	Myeloid cells
DNAJB12	1.16552e-286	0.375118	0.499	0.145	3.08757e-282	Myeloid cells
MYCL	0	0.374959	0.29	0.003	0	Myeloid cells
RPL29	2.05441e-177	0.374579	0.997	0.973	5.44233e-173	B cells
EPB41	8.49879e-87	0.374446	0.544	0.465	2.25141e-82	T cells
ITM2B	1.70225e-199	0.374067	0.978	0.943	4.50944e-195	Myeloid cells
FAM102A	6.97821e-106	0.373925	0.257	0.11	1.8486e-101	T cells
IFNAR1	7.32625e-185	0.373348	0.593	0.247	1.9408e-180	Myeloid cells
NFIC	1.71175e-274	0.373244	0.499	0.149	4.53459e-270	Myeloid cells
RASA3	1.8655e-82	0.373154	0.347	0.232	4.94189e-78	T cells
LINC01410	0	0.373129	0.298	0.017	0	Myeloid cells
NIPSNAP2	6.73086e-259	0.372999	0.503	0.159	1.78307e-254	Myeloid cells
PLXND1	0	0.372336	0.324	0.016	0	Myeloid cells
TOM1	0	0.372091	0.378	0.067	0	Myeloid cells
RAPGEF6	1.37217e-64	0.372025	0.316	0.217	3.63501e-60	T cells
CDC14A	1.39061e-78	0.371939	0.26	0.144	3.68386e-74	T cells
RFLNB	8.63681e-198	0.371895	0.533	0.212	2.28798e-193	Myeloid cells
LAPTM5	6.07593e-57	0.371493	0.919	0.784	1.60957e-52	B cells
REL	3.94732e-193	0.371281	0.649	0.276	1.04568e-188	Myeloid cells
LASP1	2.82435e-242	0.370732	0.588	0.21	7.48198e-238	Myeloid cells
IER5L	0	0.370686	0.334	0.029	0	Myeloid cells
RPL36A	2.46933e-165	0.370433	0.99	0.922	6.5415e-161	T cells
ARF3	0	0.36961	0.536	0.149	0	Myeloid cells
DPEP2	0	0.369563	0.406	0.092	0	Myeloid cells
PDCD6IP	2.36904e-208	0.369381	0.61	0.24	6.27584e-204	Myeloid cells
SSBP4	2.26127e-36	0.368947	0.454	0.438	5.99032e-32	T cells
DHX57	0	0.368499	0.373	0.066	0	Myeloid cells
CUTA	8.15472e-96	0.36836	0.641	0.585	2.16027e-91	T cells
NMRK1	3.57065e-110	0.367915	0.283	0.136	9.459e-106	T cells
PURA	1.30807e-67	0.367882	0.477	0.401	3.46521e-63	T cells
YWHAB	7.18297e-148	0.367866	0.962	0.876	1.90284e-143	Myeloid cells
TLR5	0	0.367599	0.26	0.004	0	Myeloid cells
GALK1	0	0.367494	0.424	0.092	0	Myeloid cells
KCNQ1	0	0.36735	0.37	0.051	0	Myeloid cells
SERINC1	6.22097e-208	0.366741	0.614	0.242	1.648e-203	Myeloid cells
MAP2K3	1.06955e-264	0.366692	0.592	0.204	2.83334e-260	Myeloid cells
SLC31A1	0	0.366547	0.319	0.017	0	Myeloid cells
IPCEF1	4.63904e-73	0.366277	0.296	0.187	1.22893e-68	T cells
MTF1	0	0.365898	0.382	0.071	0	Myeloid cells
TMEM173	4.10545e-60	0.365628	0.397	0.313	1.08757e-55	T cells
RPS19	1.48214e-133	0.365615	0.999	0.978	3.92634e-129	B cells
ST6GAL1	6.09479e-63	0.365314	0.434	0.255	1.61457e-58	B cells
HK1	8.82994e-292	0.365215	0.56	0.176	2.33914e-287	Myeloid cells
F5	0	0.363281	0.253	0.016	0	Myeloid cells
FEZ2	1.22985e-282	0.363222	0.501	0.147	3.25801e-278	Myeloid cells
AFTPH	3.48554e-270	0.363049	0.508	0.156	9.23353e-266	Myeloid cells
HNRNPU	3.18927e-115	0.363048	0.929	0.778	8.44869e-111	Myeloid cells
AP1B1	0	0.363046	0.417	0.081	0	Myeloid cells
RAN	1.05467e-113	0.362793	0.771	0.705	2.79392e-109	T cells
PFDN5	2.84472e-185	0.362622	0.985	0.955	7.53594e-181	Myeloid cells
SLFN11	0	0.362404	0.351	0.046	0	Myeloid cells
FOXP1	1.16407e-38	0.362247	0.778	0.685	3.08375e-34	B cells
RB1CC1	4.80462e-189	0.362158	0.628	0.265	1.27279e-184	Myeloid cells
GPX4	2.82101e-185	0.361932	0.905	0.691	7.47314e-181	Myeloid cells
CYTH4	1.79549e-145	0.361853	0.663	0.319	4.75642e-141	Myeloid cells
SCAF11	1.06003e-112	0.361761	0.89	0.636	2.80814e-108	Myeloid cells
EIF4A2	4.70636e-111	0.361738	0.758	0.695	1.24676e-106	T cells
ARID1B	1.60255e-43	0.361562	0.689	0.553	4.2453e-39	B cells
HK2	0	0.361405	0.261	0.005	0	Myeloid cells
COX7B	4.11491e-110	0.361357	0.844	0.623	1.09008e-105	Myeloid cells
RPL23A	4.63826e-157	0.36126	0.994	0.972	1.22872e-152	B cells
C3AR1	0	0.361222	0.27	0.023	0	Myeloid cells
CRYBG3	0	0.361064	0.309	0.023	0	Myeloid cells
SLC35A1	0	0.361026	0.388	0.071	0	Myeloid cells
PHKB	5.97114e-58	0.360672	0.463	0.293	1.58182e-53	B cells
ADGRE5	8.44752e-142	0.360645	0.746	0.395	2.23783e-137	Myeloid cells
MYO9B	2.81097e-209	0.360641	0.641	0.259	7.44653e-205	Myeloid cells
EVI2B	2.14691e-82	0.360625	0.849	0.617	5.68739e-78	B cells
PLAC8	3.56104e-65	0.360496	0.817	0.64	9.43355e-61	B cells
KIAA0100	1.13806e-293	0.360396	0.472	0.13	3.01484e-289	Myeloid cells
CR1	0	0.360211	0.304	0.043	0	Myeloid cells
BLOC1S4	3.7618e-72	0.360197	0.395	0.305	9.96538e-68	T cells
ERP29	1.00473e-62	0.359909	0.887	0.791	2.66164e-58	B cells
RPL5	3.89106e-113	0.359522	0.989	0.916	1.03078e-108	T cells
NDUFA12	2.70707e-96	0.359386	0.692	0.618	7.1713e-92	T cells
ZMIZ1	0	0.359351	0.355	0.047	0	Myeloid cells
RHOT1	0	0.359187	0.414	0.1	0	Myeloid cells
AKR1A1	4.15226e-188	0.359095	0.603	0.25	1.09997e-183	Myeloid cells
PSTPIP1	4.65196e-162	0.358882	0.628	0.285	1.23235e-157	Myeloid cells
HEXA	1.77682e-239	0.358533	0.543	0.186	4.70697e-235	Myeloid cells
RPL13	9.14168e-128	0.358483	0.998	0.985	2.42172e-123	B cells
DCK	1.56222e-64	0.358421	0.454	0.275	4.13847e-60	B cells
TSEN34	1.57413e-256	0.358358	0.516	0.163	4.17003e-252	Myeloid cells
RPS4X	1.55793e-124	0.358336	0.993	0.929	4.12712e-120	T cells
HERPUD1	1.44771e-155	0.358288	0.705	0.346	3.83512e-151	Myeloid cells
PARP14	9.20077e-52	0.358274	0.478	0.307	2.43738e-47	B cells
INSR	0	0.358183	0.282	0.01	0	Myeloid cells
SFXN1	5.39925e-112	0.357939	0.27	0.121	1.43031e-107	T cells
LSM10	3.75291e-56	0.35778	0.529	0.357	9.94183e-52	B cells
RNF181	1.23319e-151	0.357742	0.697	0.341	3.26683e-147	Myeloid cells
CCNG2	5.6549e-88	0.35767	0.265	0.107	1.49804e-83	B cells
NDUFV3	1.04678e-214	0.35766	0.614	0.236	2.77302e-210	Myeloid cells
ULK1	0	0.357059	0.309	0.046	0	Myeloid cells
EIF4EBP2	9.52736e-230	0.356926	0.548	0.193	2.52389e-225	Myeloid cells
SEC14L1	0	0.356522	0.53	0.132	0	Myeloid cells
DCAF12	0	0.356487	0.368	0.054	0	Myeloid cells
DOP1B	1.76183e-76	0.356336	0.255	0.109	4.66725e-72	B cells
KIDINS220	9.33006e-224	0.356325	0.585	0.216	2.47163e-219	Myeloid cells
C1orf43	6.48587e-192	0.356285	0.608	0.249	1.71817e-187	Myeloid cells
ATP2B4	5.253e-37	0.356101	0.253	0.192	1.39157e-32	T cells
PUM1	4.9169e-177	0.35559	0.618	0.266	1.30254e-172	Myeloid cells
RHOQ	5.97879e-66	0.355561	0.378	0.203	1.58384e-61	B cells
BCKDHA	0	0.355396	0.44	0.109	0	Myeloid cells
WDR11	3.26834e-254	0.355391	0.48	0.148	8.65817e-250	Myeloid cells
PNPLA2	3.66029e-238	0.355216	0.49	0.16	9.69646e-234	Myeloid cells
SH3TC1	0	0.354391	0.332	0.036	0	Myeloid cells
CHPT1	0	0.353967	0.451	0.105	0	Myeloid cells
CFL1	2.64533e-83	0.353939	0.973	0.95	7.00775e-79	T cells
PSMA5	6.03677e-71	0.353745	0.573	0.533	1.5992e-66	T cells
PEA15	0	0.353729	0.329	0.051	0	Myeloid cells
ITGA5	0	0.353608	0.414	0.095	0	Myeloid cells
FGD6	0	0.353242	0.266	0.004	0	Myeloid cells
ATP5MG	1.37092e-149	0.353155	0.972	0.924	3.6317e-145	Myeloid cells
PLAC8	2.17787e-62	0.353095	0.686	0.601	5.76938e-58	T cells
NCF4	2.15563e-93	0.353067	0.329	0.145	5.71047e-89	B cells
TBC1D1	9.02227e-261	0.352978	0.483	0.146	2.39009e-256	Myeloid cells
SFI1	5.59013e-88	0.351883	0.28	0.152	1.48088e-83	T cells
MANF	1.0364e-46	0.351705	0.326	0.258	2.74553e-42	T cells
MAP3K1	1.20664e-63	0.351703	0.454	0.27	3.19651e-59	B cells
SOAT1	1.13173e-307	0.351498	0.399	0.093	2.99808e-303	Myeloid cells
TNFAIP8L2	1.72295e-213	0.351473	0.539	0.196	4.56427e-209	Myeloid cells
KIF5B	9.13954e-147	0.351332	0.715	0.36	2.42116e-142	Myeloid cells
EEF2	2.01954e-121	0.351138	0.949	0.876	5.34996e-117	Myeloid cells
AC004687.1	5.27872e-80	0.351025	0.65	0.586	1.39839e-75	T cells
PITPNA	2.63825e-297	0.350786	0.447	0.117	6.98899e-293	Myeloid cells
STK10	5.44553e-44	0.350313	0.503	0.475	1.44257e-39	T cells
PTRHD1	2.57946e-185	0.350293	0.583	0.236	6.83325e-181	Myeloid cells
FNIP2	0	0.350292	0.341	0.044	0	Myeloid cells
AGO1	4.06305e-296	0.349897	0.416	0.104	1.07634e-291	Myeloid cells
CNDP2	6.15994e-269	0.349826	0.491	0.147	1.63183e-264	Myeloid cells
ARL6IP1	3.08326e-68	0.34978	0.572	0.526	8.16786e-64	T cells
DCP2	2.7835e-190	0.349289	0.616	0.256	7.37377e-186	Myeloid cells
RPS9	3.60139e-146	0.349139	0.994	0.97	9.54044e-142	B cells
MTMR14	5.35854e-258	0.348995	0.522	0.166	1.41953e-253	Myeloid cells
NDUFA1	1.61967e-107	0.348953	0.906	0.741	4.29067e-103	Myeloid cells
NIBAN1	8.1949e-233	0.34881	0.461	0.145	2.17091e-228	Myeloid cells
TPCN1	0	0.348695	0.33	0.034	0	Myeloid cells
GARS-DT	1.09657e-188	0.348598	0.581	0.237	2.90493e-184	Myeloid cells
PTPN22	1.11999e-38	0.348282	0.257	0.187	2.96695e-34	T cells
NOD2	0	0.348245	0.273	0.01	0	Myeloid cells
VPS29	6.81913e-125	0.348027	0.723	0.395	1.80646e-120	Myeloid cells
MRPS6	3.59796e-51	0.347946	0.421	0.367	9.53135e-47	T cells
LPIN2	1.85123e-64	0.347847	0.33	0.237	4.90408e-60	T cells
TNS3	0	0.347805	0.3	0.012	0	Myeloid cells
STAC3	0	0.347731	0.297	0.007	0	Myeloid cells
RPS27	1.92076e-111	0.347684	0.997	0.989	5.08828e-107	B cells
NMI	7.80521e-174	0.347682	0.593	0.247	2.06768e-169	Myeloid cells
PLPPR2	0	0.347674	0.271	0.007	0	Myeloid cells
MVP	1.25957e-216	0.347561	0.567	0.209	3.33674e-212	Myeloid cells
RNASET2	6.35167e-63	0.347522	0.821	0.629	1.68262e-58	B cells
LRMP	8.93394e-78	0.347419	0.338	0.162	2.36669e-73	B cells
RPL35	1.34372e-137	0.347223	0.99	0.966	3.55965e-133	B cells
LY6E	3.09372e-98	0.346976	0.686	0.564	8.19558e-94	T cells
RPS6KA3	7.39665e-169	0.346864	0.618	0.27	1.95945e-164	Myeloid cells
NPEPPS	1.10787e-222	0.346777	0.54	0.191	2.93487e-218	Myeloid cells
RPS10	3.84627e-169	0.346679	0.988	0.915	1.01892e-164	T cells
LGALS8	5.76025e-261	0.346632	0.499	0.154	1.52595e-256	Myeloid cells
NBEAL2	0	0.346526	0.487	0.13	0	Myeloid cells
SELENOM	4.99292e-107	0.346374	0.261	0.112	1.32268e-102	T cells
PDLIM5	0	0.346189	0.407	0.078	0	Myeloid cells
HCG18	1.16311e-38	0.345838	0.318	0.252	3.08118e-34	T cells
RPS6KA1	2.30011e-173	0.345804	0.626	0.268	6.09323e-169	Myeloid cells
TOLLIP	0	0.34555	0.493	0.124	0	Myeloid cells
ST3GAL6	0	0.345515	0.286	0.006	0	Myeloid cells
JPX	2.07586e-51	0.345435	0.48	0.427	5.49916e-47	T cells
LRRC8D	0	0.345383	0.355	0.059	0	Myeloid cells
RPL11	1.61539e-136	0.345141	0.997	0.98	4.27932e-132	B cells
HSH2D	1.1818e-92	0.345067	0.346	0.15	3.13071e-88	B cells
DNMT1	8.66101e-47	0.344903	0.363	0.296	2.29439e-42	T cells
PEPD	7.97186e-205	0.344851	0.544	0.202	2.11183e-200	Myeloid cells
ARRDC1	1.32601e-237	0.344785	0.537	0.181	3.51273e-233	Myeloid cells
GLS	7.28752e-60	0.344755	0.473	0.403	1.93054e-55	T cells
WAC	7.90859e-131	0.344536	0.755	0.407	2.09507e-126	Myeloid cells
RPL35A	4.01447e-167	0.34447	0.995	0.965	1.06347e-162	T cells
EIF1	1.09676e-209	0.344017	0.992	0.988	2.90541e-205	Myeloid cells
USP4	4.14827e-276	0.343872	0.493	0.144	1.09892e-271	Myeloid cells
CLCN7	0	0.34352	0.369	0.065	0	Myeloid cells
RPL41	1.02652e-251	0.343356	0.999	0.972	2.71936e-247	T cells
MRPL23	2.7081e-173	0.343317	0.593	0.248	7.17403e-169	Myeloid cells
KDM6B	3.20165e-285	0.343281	0.415	0.106	8.48149e-281	Myeloid cells
EMB	2.23822e-53	0.34319	0.479	0.421	5.92928e-49	T cells
TMEM30A	2.26969e-243	0.343184	0.503	0.162	6.01263e-239	Myeloid cells
SLC27A3	0	0.343175	0.415	0.084	0	Myeloid cells
PDP1	0	0.34313	0.357	0.07	0	Myeloid cells
STX12	4.36369e-258	0.343098	0.521	0.164	1.15599e-253	Myeloid cells
CSNK2B	1.01799e-132	0.342976	0.72	0.369	2.69676e-128	Myeloid cells
ZRANB2	1.01661e-83	0.342618	0.667	0.614	2.6931e-79	T cells
NCL	2.36461e-78	0.342613	0.769	0.719	6.26408e-74	T cells
CIAO2A	1.28129e-58	0.342466	0.376	0.216	3.39427e-54	B cells
SNX3	1.99394e-115	0.341884	0.85	0.578	5.28214e-111	Myeloid cells
GTF3A	1.07808e-82	0.341669	0.692	0.639	2.85595e-78	T cells
RPS15	3.09511e-221	0.341588	0.997	0.945	8.19925e-217	T cells
SLC44A1	0	0.34152	0.36	0.06	0	Myeloid cells
RAB29	5.13816e-35	0.341507	0.333	0.279	1.36115e-30	T cells
GRB2	1.26284e-52	0.341339	0.744	0.556	3.3454e-48	B cells
TTC39C	2.54457e-46	0.341206	0.317	0.246	6.74081e-42	T cells
POLK	1.01429e-230	0.340959	0.517	0.175	2.68697e-226	Myeloid cells
MEF2A	4.67994e-53	0.340815	0.402	0.245	1.23976e-48	B cells
IRF3	5.62258e-63	0.340737	0.502	0.444	1.48948e-58	T cells
C16orf54	3.3188e-56	0.34051	0.409	0.329	8.79183e-52	T cells
GBP1	1.64854e-58	0.340508	0.301	0.2	4.36716e-54	T cells
SEL1L	4.91308e-219	0.34036	0.506	0.173	1.30152e-214	Myeloid cells
CSNK1G3	1.60431e-77	0.34001	0.343	0.166	4.24998e-73	B cells
KLHL18	0	0.339758	0.368	0.062	0	Myeloid cells
COMMD6	2.68382e-141	0.339469	0.94	0.876	7.1097e-137	T cells
RAB2A	2.52084e-130	0.339458	0.737	0.398	6.67795e-126	Myeloid cells
DDX60L	2.04161e-237	0.339005	0.456	0.141	5.40843e-233	Myeloid cells
ACOT9	0	0.338541	0.414	0.092	0	Myeloid cells
SAV1	3.04101e-152	0.338367	0.278	0.08	8.05595e-148	B cells
PRDM2	8.3455e-47	0.338223	0.495	0.339	2.21081e-42	B cells
HNRNPF	5.34626e-81	0.338091	0.74	0.706	1.41628e-76	T cells
STX3	0	0.337913	0.327	0.041	0	Myeloid cells
CIAO2A	1.57369e-234	0.337629	0.53	0.179	4.16887e-230	Myeloid cells
RPLP2	9.53937e-185	0.337576	0.995	0.935	2.52708e-180	T cells
PRNP	6.90291e-251	0.337543	0.507	0.162	1.82865e-246	Myeloid cells
CD55	5.78583e-54	0.337413	0.457	0.287	1.53272e-49	B cells
POMP	1.46795e-108	0.337328	0.795	0.497	3.88875e-104	Myeloid cells
E2F3	0	0.337275	0.403	0.076	0	Myeloid cells
SEMA4D	7.7345e-73	0.336524	0.425	0.331	2.04895e-68	T cells
BCL7C	1.14885e-46	0.336477	0.422	0.378	3.04342e-42	T cells
MPHOSPH8	6.56463e-78	0.336292	0.659	0.611	1.73904e-73	T cells
PRKY	2.38109e-62	0.336199	0.263	0.164	6.30776e-58	T cells
C12orf65	9.69366e-71	0.336078	0.324	0.21	2.56795e-66	T cells
DHRS7	5.24984e-34	0.336021	0.491	0.481	1.39074e-29	T cells
PREX1	3.92705e-203	0.336017	0.641	0.258	1.04032e-198	Myeloid cells
44264	4.66421e-68	0.335905	0.438	0.242	1.2356e-63	B cells
SPG11	2.08928e-206	0.335631	0.561	0.213	5.5347e-202	Myeloid cells
PNPLA6	0	0.33541	0.373	0.075	0	Myeloid cells
NKIRAS2	9.70644e-306	0.335224	0.393	0.091	2.57133e-301	Myeloid cells
SAR1A	1.44043e-42	0.335144	0.36	0.308	3.81585e-38	T cells
CTDSP2	2.40306e-223	0.334915	0.577	0.211	6.36595e-219	Myeloid cells
GIT2	7.48545e-194	0.334528	0.581	0.226	1.98297e-189	Myeloid cells
EIF3G	5.91759e-73	0.33418	0.824	0.783	1.56763e-68	T cells
ME2	8.46814e-182	0.334071	0.584	0.238	2.2433e-177	Myeloid cells
DAD1	1.20673e-106	0.33385	0.708	0.65	3.19675e-102	T cells
MTMR3	0	0.333583	0.339	0.065	0	Myeloid cells
STK38L	0	0.333579	0.356	0.062	0	Myeloid cells
UBB	9.8358e-80	0.333536	0.887	0.863	2.6056e-75	T cells
SRA1	1.45446e-213	0.3335	0.54	0.193	3.853e-209	Myeloid cells
RCBTB2	2.47138e-222	0.333389	0.466	0.151	6.54694e-218	Myeloid cells
SYNE3	3.39795e-301	0.333167	0.417	0.103	9.0015e-297	Myeloid cells
MT-ND4L	2.64074e-73	0.333057	0.959	0.901	6.99559e-69	B cells
UQCRQ	1.04097e-105	0.332632	0.813	0.522	2.75763e-101	Myeloid cells
ALDOA	5.02236e-271	0.332116	0.473	0.137	1.33047e-266	Myeloid cells
RPS15	5.09896e-150	0.332064	0.996	0.979	1.35077e-145	B cells
ITPK1	0	0.331633	0.373	0.066	0	Myeloid cells
GDE1	1.68762e-292	0.331582	0.384	0.09	4.47067e-288	Myeloid cells
IKBIP	4.80633e-243	0.331517	0.436	0.129	1.27325e-238	Myeloid cells
TM9SF3	8.62508e-176	0.331461	0.622	0.263	2.28487e-171	Myeloid cells
TCEA1	2.66711e-47	0.330978	0.71	0.571	7.06545e-43	B cells
CSF2RB	0	0.330688	0.359	0.016	0	Myeloid cells
UNC119	6.04739e-290	0.330655	0.379	0.089	1.60201e-285	Myeloid cells
REX1BD	1.95408e-54	0.330054	0.502	0.462	5.17654e-50	T cells
SPINT2	3.70651e-91	0.330035	0.435	0.226	9.81893e-87	B cells
ZC3HAV1	7.15526e-49	0.329977	0.432	0.374	1.8955e-44	T cells
NDUFA13	1.52696e-109	0.329649	0.919	0.776	4.04506e-105	Myeloid cells
RB1	8.39198e-57	0.32958	0.341	0.188	2.22312e-52	B cells
UQCR11	1.07451e-118	0.329509	0.949	0.843	2.84648e-114	Myeloid cells
ELOVL5	3.08987e-58	0.329433	0.357	0.202	8.18538e-54	B cells
PELI2	0	0.329402	0.292	0.021	0	Myeloid cells
TAX1BP1	2.38178e-124	0.329299	0.774	0.434	6.30956e-120	Myeloid cells
SMDT1	4.4033e-57	0.329024	0.855	0.742	1.16648e-52	B cells
FAM214B	0	0.329013	0.343	0.044	0	Myeloid cells
LSM7	6.89892e-45	0.329009	0.721	0.592	1.82759e-40	B cells
ARHGAP4	5.59329e-163	0.328953	0.639	0.284	1.48172e-158	Myeloid cells
UBE2W	2.172e-253	0.328936	0.47	0.14	5.75385e-249	Myeloid cells
USP9Y	2.8382e-71	0.328553	0.309	0.187	7.51869e-67	T cells
ZNF107	2.66851e-77	0.328347	0.262	0.109	7.06916e-73	B cells
DYNC1H1	1.14306e-135	0.328221	0.69	0.352	3.02808e-131	Myeloid cells
CHCHD10	4.01732e-103	0.328201	0.752	0.443	1.06423e-98	Myeloid cells
KDELR1	2.75218e-163	0.328141	0.592	0.255	7.29081e-159	Myeloid cells
ALCAM	0	0.327953	0.28	0.025	0	Myeloid cells
ARL8B	1.36086e-240	0.327927	0.521	0.173	3.60505e-236	Myeloid cells
NDUFS6	1.13707e-105	0.327715	0.817	0.537	3.01222e-101	Myeloid cells
DAPP1	0	0.327699	0.686	0.199	0	Myeloid cells
MNT	0	0.327674	0.354	0.069	0	Myeloid cells
LPGAT1	4.35425e-196	0.327432	0.565	0.218	1.15348e-191	Myeloid cells
METTL7A	1.0908e-77	0.327352	0.315	0.144	2.88963e-73	B cells
PJA2	5.05679e-133	0.327194	0.712	0.366	1.33959e-128	Myeloid cells
RREB1	9.94386e-273	0.327081	0.427	0.115	2.63423e-268	Myeloid cells
DNAJC19	3.66703e-57	0.326744	0.42	0.353	9.71434e-53	T cells
DCAF7	1.55132e-169	0.326587	0.592	0.25	4.1096e-165	Myeloid cells
SAP30	0	0.325366	0.386	0.075	0	Myeloid cells
ABRACL	9.34837e-76	0.325143	0.592	0.5	2.47648e-71	T cells
LMNB1	0	0.324897	0.304	0.055	0	Myeloid cells
METRNL	9.31073e-306	0.324797	0.513	0.139	2.46651e-301	Myeloid cells
PCID2	1.87716e-50	0.324632	0.287	0.206	4.97279e-46	T cells
NPEPL1	0	0.3245	0.383	0.077	0	Myeloid cells
JUN	1.37876e-21	0.324473	0.514	0.413	3.65248e-17	B cells
SND1	1.4369e-237	0.324414	0.492	0.159	3.8065e-233	Myeloid cells
PDIA3	1.93884e-43	0.324108	0.628	0.609	5.13617e-39	T cells
MT-ND3	1.38165e-142	0.32407	0.998	0.999	3.66014e-138	Myeloid cells
ERGIC3	1.35458e-184	0.324019	0.544	0.21	3.58843e-180	Myeloid cells
SINHCAF	1.94159e-55	0.32382	0.436	0.263	5.14347e-51	B cells
MAP4K4	2.75419e-133	0.323794	0.572	0.268	7.29612e-129	Myeloid cells
RPL37	6.50533e-147	0.323759	0.997	0.943	1.72333e-142	T cells
NCSTN	0	0.323738	0.413	0.094	0	Myeloid cells
AC009950.1	3.13032e-61	0.323576	0.275	0.131	8.29253e-57	B cells
PABPC4	3.27934e-160	0.323319	0.572	0.247	8.68729e-156	Myeloid cells
RUFY3	0	0.323289	0.379	0.082	0	Myeloid cells
IPMK	0	0.323261	0.292	0.03	0	Myeloid cells
TNFAIP8	4.29135e-55	0.323212	0.772	0.627	1.13682e-50	B cells
DNTTIP1	0	0.323199	0.417	0.095	0	Myeloid cells
ABR	0	0.32296	0.412	0.095	0	Myeloid cells
BAG6	1.91344e-256	0.322889	0.483	0.146	5.06891e-252	Myeloid cells
CACUL1	1.94056e-194	0.322871	0.482	0.173	5.14074e-190	Myeloid cells
USP32	0	0.322437	0.351	0.058	0	Myeloid cells
CNOT6L	1.7359e-34	0.322195	0.368	0.328	4.59859e-30	T cells
NDUFA11	8.63841e-98	0.322056	0.881	0.631	2.2884e-93	Myeloid cells
UBE2D3	4.25604e-86	0.321922	0.879	0.683	1.12747e-81	Myeloid cells
RPL27A	1.76007e-92	0.320883	0.988	0.965	4.66261e-88	B cells
DNAJC1	1.7373e-25	0.320834	0.309	0.273	4.60228e-21	T cells
CHD1	2.07584e-132	0.32078	0.662	0.33	5.4991e-128	Myeloid cells
NUCB1	6.52855e-190	0.320633	0.592	0.236	1.72948e-185	Myeloid cells
SOS2	1.75331e-268	0.32056	0.449	0.126	4.6447e-264	Myeloid cells
PHC2	6.05462e-284	0.320367	0.428	0.111	1.60393e-279	Myeloid cells
MYL12A	0	0.320168	0.98	0.954	0	T cells
CSDE1	5.8406e-91	0.319916	0.868	0.64	1.54723e-86	Myeloid cells
RASSF1	3.40305e-20	0.319845	0.336	0.326	9.01502e-16	T cells
GSTK1	1.56096e-60	0.319757	0.706	0.663	4.13515e-56	T cells
OTUD6B-AS1	2.42016e-47	0.319589	0.362	0.29	6.41123e-43	T cells
TPD52L2	2.96326e-307	0.319552	0.391	0.089	7.84998e-303	Myeloid cells
MAML3	0	0.319429	0.282	0.017	0	Myeloid cells
NLN	0	0.319234	0.253	0.008	0	Myeloid cells
PPP1CB	1.4289e-108	0.319057	0.746	0.434	3.7853e-104	Myeloid cells
MAPK1	4.45322e-161	0.319034	0.675	0.309	1.1797e-156	Myeloid cells
HSP90AB1	1.77523e-47	0.318918	0.896	0.811	4.70276e-43	B cells
ATP5F1C	6.58865e-105	0.318722	0.766	0.463	1.7454e-100	Myeloid cells
FMNL1	5.34349e-103	0.318711	0.843	0.553	1.41554e-98	Myeloid cells
CDC40	2.09861e-46	0.318513	0.552	0.391	5.55944e-42	B cells
MOB3A	9.67311e-192	0.318373	0.612	0.246	2.5625e-187	Myeloid cells
CDK2AP1	0	0.318333	0.388	0.07	0	Myeloid cells
ERCC1	2.73983e-238	0.318194	0.519	0.171	7.25808e-234	Myeloid cells
RPL23	2.09145e-124	0.318193	0.977	0.934	5.54046e-120	Myeloid cells
NUP88	7.93247e-67	0.31819	0.291	0.138	2.10139e-62	B cells
HSD17B4	6.80097e-278	0.317766	0.419	0.109	1.80164e-273	Myeloid cells
CD151	0	0.317619	0.505	0.119	0	Myeloid cells
TM9SF4	8.94448e-284	0.317447	0.38	0.091	2.36948e-279	Myeloid cells
PRPF38B	4.71282e-45	0.316866	0.61	0.596	1.24847e-40	T cells
DYNC1LI1	9.04099e-214	0.316662	0.499	0.172	2.39505e-209	Myeloid cells
CHN2	0	0.316399	0.305	0.028	0	Myeloid cells
NRROS	0	0.316396	0.409	0.09	0	Myeloid cells
CARD6	0	0.316343	0.259	0.012	0	Myeloid cells
TICAM2	0	0.316313	0.271	0.011	0	Myeloid cells
UHRF1BP1L	0	0.315897	0.322	0.051	0	Myeloid cells
SNF8	1.73524e-132	0.315674	0.687	0.341	4.59684e-128	Myeloid cells
GGA3	3.58375e-293	0.315573	0.355	0.078	9.49372e-289	Myeloid cells
RPLP2	1.47522e-130	0.315518	0.992	0.975	3.908e-126	B cells
TMEM238	2.76555e-67	0.315505	0.271	0.16	7.32621e-63	T cells
HOTAIRM1	3.59968e-282	0.315424	0.393	0.096	9.53591e-278	Myeloid cells
SRP9	8.27413e-78	0.315185	0.64	0.596	2.1919e-73	T cells
SLC66A2	1.21917e-299	0.315018	0.455	0.118	3.2297e-295	Myeloid cells
RBM5	1.63886e-144	0.314919	0.658	0.314	4.34151e-140	Myeloid cells
BCL2A1	1.96695e-77	0.314741	0.285	0.129	5.21065e-73	Myeloid cells
RPL19	1.61552e-127	0.314697	0.997	0.98	4.27968e-123	B cells
RPS10	1.21896e-96	0.314608	0.99	0.963	3.22916e-92	B cells
ARHGEF3	2.71941e-33	0.314554	0.275	0.219	7.204e-29	T cells
ATP6V0E1	6.42161e-96	0.314375	0.926	0.78	1.70115e-91	Myeloid cells
SDF2L1	6.4408e-29	0.314294	0.35	0.318	1.70623e-24	T cells
CFAP97	2.68998e-51	0.314224	0.291	0.199	7.12604e-47	T cells
CPEB4	2.31106e-268	0.31418	0.404	0.106	6.12222e-264	Myeloid cells
AZIN1	1.34667e-235	0.31402	0.438	0.133	3.56746e-231	Myeloid cells
KAT6B	3.54352e-34	0.313869	0.317	0.26	9.38713e-30	T cells
SPEN	3.8875e-177	0.313831	0.565	0.231	1.02984e-172	Myeloid cells
SMCR8	0	0.313675	0.338	0.063	0	Myeloid cells
MKNK2	4.64871e-37	0.313133	0.444	0.309	1.23149e-32	B cells
NRIP1	8.13519e-289	0.312716	0.379	0.088	2.15509e-284	Myeloid cells
CEBPG	3.90323e-287	0.312656	0.442	0.116	1.034e-282	Myeloid cells
SERPINB6	3.01983e-147	0.312567	0.72	0.354	7.99983e-143	Myeloid cells
CLIC1	1.16583e-139	0.312464	0.958	0.79	3.08841e-135	Myeloid cells
IQGAP2	3.59718e-140	0.312426	0.74	0.395	9.52928e-136	Myeloid cells
EIF3K	4.24477e-105	0.312393	0.951	0.875	1.12448e-100	Myeloid cells
FRMD4B	0	0.312236	0.402	0.058	0	Myeloid cells
[truncated: 440 more rows]
