# Supplementary material for: Single-Cell Transcriptome Profiling Unravels Distinct Peripheral Blood Immune Cell Signatures of RRMS and MOG Antibody-Associated Disease
Source: Front Neurol. 2022 Jan 14;12:807646. doi: 10.3389/fneur.2021.807646 (PMC8795627; doi:10.3389/fneur.2021.807646)
Supplement: Supplementary file 6 [file Table_4.xlsx]

## Sheet: Sheet1
Table S4 Marker genes of myeloid subsets identified by scRNA-seq
Gene	p_val	avg_log2FC	pct.1	pct.2		p_val_adj	Cluster
CDKN1C	0	3.64706	0.977	0.044	0.933	0	M3
LYPD2	2.23036e-293	3.6446	0.622	0.005	0.617	5.90846e-289	M3
RHOC	1.1112e-134	2.27744	0.977	0.274	0.703	2.94367e-130	M3
PPBP	2.68138e-23	0.751519	0.663	0.559	0.104	7.10326e-19	M1
PF4	5.07396e-10	0.62839	0.568	0.531	0.037	1.34414e-05	M1
HLA-DPB1	3.19137e-61	3.05975	1	0.867	0.133	8.45426e-57	M4
HLA-DPA1	4.46395e-60	2.59496	1	0.903	0.097	1.18254e-55	M4
S100A8	4.14388e-87	0.796556	1	0.923	0.077	1.09776e-82	M2
S100A9	1.23138e-78	0.762363	1	0.972	0.028	3.26204e-74	M2
S100A12	7.07821e-58	0.666776	0.995	0.795	0.2	1.87509e-53	M2
FCGR3A	1.03865e-199	4.21779	0.994	0.159	0.835	2.7515e-195	M3
HLA-DQA1	7.63404e-70	3.5189	1	0.454	0.546	2.02233e-65	M4
FCER1A	0	3.17841	0.897	0.015	0.882	0	M4
HLA-DQB1	3.22259e-60	2.79766	1	0.673	0.327	8.53697e-56	M4
HLA-DRB1	9.95716e-55	2.5564	1	0.934	0.066	2.63775e-50	M4
HLA-DRA	6.05155e-60	2.39001	1	0.969	0.031	1.60312e-55	M4
MS4A7	2.19584e-97	2.32831	1	0.729	0.271	5.81701e-93	M3
CD74	2.25731e-61	2.31482	1	0.976	0.024	5.97983e-57	M4
SMIM25	9.2462e-103	2.13534	0.994	0.543	0.451	2.44941e-98	M3
CLEC10A	1.64239e-92	2.1314	0.794	0.11	0.684	4.35086e-88	M4
LST1	7.18179e-103	2.00627	1	0.981	0.019	1.90253e-98	M3
CD1C	9.5666e-135	1.994	0.835	0.079	0.756	2.53429e-130	M4
MTSS1	2.74897e-138	1.92694	0.971	0.251	0.72	7.28229e-134	M3
TCF7L2	1.84982e-116	1.85388	0.948	0.29	0.658	4.90037e-112	M3
ENHO	4.61002e-259	1.84774	0.866	0.028	0.838	1.22124e-254	M4
IFITM3	9.47516e-75	1.83699	0.988	0.659	0.329	2.51006e-70	M3
C1QA	1.095e-121	1.83597	0.512	0.039	0.473	2.90078e-117	M3
HBB	7.11636e-21	1.83132	0.32	0.142	0.178	1.88519e-16	M2
HES4	0	1.75062	0.86	0.015	0.845	0	M3
SAT1	1.507e-84	1.74371	1	0.968	0.032	3.99221e-80	M3
NAP1L1	3.74441e-94	1.66777	1	0.872	0.128	9.91932e-90	M3
KLF2	3.95539e-73	1.58902	0.977	0.77	0.207	1.04782e-68	M3
IFITM2	3.56921e-76	1.58637	0.994	0.848	0.146	9.4552e-72	M3
DRAP1	9.94003e-89	1.56831	0.988	0.774	0.214	2.63321e-84	M3
BCL2A1	7.03073e-97	1.56036	0.866	0.241	0.625	1.86251e-92	M3
CEBPB	5.67556e-75	1.53791	0.983	0.892	0.091	1.50351e-70	M3
CALHM6	1.05375e-69	1.52474	0.977	0.611	0.366	2.79149e-65	M3
SIGLEC10	1.3302e-146	1.48065	0.919	0.165	0.754	3.52384e-142	M3
LY6E	5.48654e-65	1.47475	0.977	0.609	0.368	1.45344e-60	M3
BASP1	3.21031e-38	1.4616	0.887	0.385	0.502	8.50442e-34	M4
RRAS	6.15991e-77	1.43381	0.907	0.389	0.518	1.63182e-72	M3
RPS19	5.98121e-100	1.41519	1	0.987	0.013	1.58448e-95	M3
HLA-DMA	1.25905e-47	1.41002	0.99	0.733	0.257	3.33534e-43	M4
CST3	1.55514e-52	1.40551	1	0.988	0.012	4.11972e-48	M4
HLA-DQA2	0.000125637	1.38723	0.402	0.319	0.083	1	M4
SPN	1.83011e-75	1.38609	0.965	0.56	0.405	4.84815e-71	M3
ABI3	5.17928e-82	1.37621	0.895	0.367	0.528	1.37204e-77	M3
RHOB	5.08496e-69	1.37233	0.924	0.455	0.469	1.34706e-64	M3
CKB	1.92421e-254	1.36638	0.622	0.013	0.609	5.09743e-250	M3
NFKBIZ	1.11805e-69	1.30724	0.93	0.441	0.489	2.96184e-65	M3
CTSL	3.37405e-117	1.28347	0.797	0.154	0.643	8.93819e-113	M3
ARL4C	1.21302e-53	1.27423	0.866	0.233	0.633	3.21341e-49	M4
LYN	1.35011e-70	1.27161	0.983	0.864	0.119	3.57657e-66	M3
HMOX1	2.86335e-58	1.26831	0.948	0.547	0.401	7.58529e-54	M3
CYTIP	6.18362e-68	1.26025	0.89	0.404	0.486	1.6381e-63	M3
CD79B	7.42769e-166	1.25852	0.767	0.079	0.688	1.96767e-161	M3
MTRNR2L1	0	1.25241	0.901	0.084	0.817	0	M2
SERPINA1	4.72101e-71	1.24695	1	0.929	0.071	1.25064e-66	M3
MAFB	3.5151e-50	1.24252	0.959	0.599	0.36	9.31184e-46	M3
CSF1R	2.01061e-62	1.22308	0.971	0.609	0.362	5.3263e-58	M3
HBA2	1.14159e-41	1.1857	0.263	0.062	0.201	3.02419e-37	M2
IER5	4.24753e-62	1.18297	0.919	0.459	0.46	1.12521e-57	M3
PLAC8	1.71769e-30	1.17066	0.797	0.514	0.283	4.55032e-26	M3
CX3CR1	2.46972e-48	1.16972	0.907	0.544	0.363	6.54253e-44	M3
PPA1	8.07753e-45	1.16441	0.948	0.477	0.471	2.13982e-40	M4
LRRC25	8.43161e-60	1.1481	0.965	0.773	0.192	2.23362e-55	M3
TUBA1B	3.97812e-27	1.14386	0.979	0.75	0.229	1.05384e-22	M4
HMGN1	1.76723e-42	1.1423	0.979	0.503	0.476	4.68157e-38	M4
RPSA	5.64833e-48	1.13804	0.99	0.952	0.038	1.4963e-43	M4
CTSC	3.15881e-59	1.13373	0.965	0.752	0.213	8.36801e-55	M3
CD52	2.65945e-46	1.12597	0.988	0.8	0.188	7.04514e-42	M3
AIF1	5.79625e-77	1.12387	1	0.983	0.017	1.53548e-72	M3
TUBA1B	8.83416e-46	1.12307	0.959	0.744	0.215	2.34026e-41	M3
EVL	5.6323e-74	1.11398	0.872	0.319	0.553	1.49205e-69	M3
CIITA	9.0645e-44	1.10687	0.969	0.453	0.516	2.40128e-39	M4
INSIG1	8.73333e-96	1.10633	0.692	0.127	0.565	2.31355e-91	M3
CD36	9.36442e-115	1.10549	0.875	0.753	0.122	2.48073e-110	M1
LTB	3.05067e-70	1.09503	0.86	0.29	0.57	8.08154e-66	M3
SLC2A6	3.06765e-54	1.08819	0.86	0.419	0.441	8.1265e-50	M3
CHST2	5.25317e-131	1.08762	0.669	0.078	0.591	1.39162e-126	M3
PLD4	1.51769e-99	1.08702	0.876	0.119	0.757	4.0205e-95	M4
SOD1	3.89833e-37	1.08112	0.89	0.664	0.226	1.03271e-32	M3
PECAM1	3.34904e-47	1.07872	0.959	0.785	0.174	8.87194e-43	M3
ID2	1.66877e-44	1.04397	0.866	0.435	0.431	4.42075e-40	M3
FAM110A	4.04911e-54	1.03954	0.82	0.372	0.448	1.07265e-49	M3
IGFBP2	2.26871e-296	1.026	0.721	0.03	0.691	6.01005e-292	M2
RPS26	2.04276e-219	1.023	1	0.96	0.04	5.41146e-215	M2
RPLP0	6.64631e-42	1.01617	0.99	0.949	0.041	1.76067e-37	M4
TNFRSF1B	2.43907e-54	1.01448	0.988	0.913	0.075	6.46135e-50	M3
RAP1B	2.80528e-56	1.01352	0.983	0.884	0.099	7.43146e-52	M3
FN1	1.34403e-117	1.01337	0.332	0.015	0.317	3.56046e-113	M2
WARS	7.2937e-39	1.00854	0.843	0.495	0.348	1.93217e-34	M3
PTGES3	7.33846e-50	1.00332	0.953	0.78	0.173	1.94403e-45	M3
HINT1	1.45349e-37	1.00126	0.99	0.884	0.106	3.85043e-33	M4
PTPN6	1.25892e-52	0.988558	0.988	0.849	0.139	3.33499e-48	M3
KCNQ1OT1	1.23714e-43	0.986039	0.576	0.183	0.393	3.27731e-39	M3
BID	3.30944e-46	0.985203	0.953	0.739	0.214	8.76705e-42	M3
CFD	1.48396e-35	0.978637	0.977	0.899	0.078	3.93116e-31	M3
LINC02432	6.84523e-56	0.977585	0.773	0.279	0.494	1.81337e-51	M3
RPS5	7.55567e-48	0.969142	0.99	0.96	0.03	2.00157e-43	M4
UTRN	1.57223e-39	0.964868	0.936	0.667	0.269	4.16499e-35	M3
VASP	1.20787e-54	0.963355	0.988	0.866	0.122	3.19977e-50	M3
RPL3	1.64111e-49	0.962704	0.99	0.979	0.011	4.34746e-45	M4
RPS18	2.51355e-53	0.961229	0.99	0.992	-0.002	6.65865e-49	M4
AC104809.2	1.45042e-281	0.953604	0.576	0.003	0.573	3.84231e-277	M3
ICAM4	4.25774e-106	0.953577	0.68	0.104	0.576	1.12792e-101	M3
ADA	4.82733e-120	0.949346	0.68	0.089	0.591	1.27881e-115	M3
CALML4	7.21201e-66	0.946243	0.767	0.255	0.512	1.91053e-61	M3
FCER1G	1.59111e-53	0.945638	0.994	0.969	0.025	4.215e-49	M3
DUSP5	2.28105e-124	0.9441	0.5	0.036	0.464	6.04274e-120	M3
OAS1	8.37141e-36	0.943177	0.86	0.56	0.3	2.21767e-31	M3
EEF1B2	1.85034e-43	0.941117	0.99	0.953	0.037	4.90173e-39	M4
RPS6	1.22131e-50	0.939485	0.99	0.986	0.004	3.23536e-46	M4
CAMK1	1.33825e-43	0.929201	0.843	0.442	0.401	3.54516e-39	M3
PEBP1	1.7685e-36	0.92544	0.928	0.434	0.494	4.68493e-32	M4
HLA-E	1.25278e-67	0.924799	0.988	0.974	0.014	3.31874e-63	M3
PLAGL2	7.19419e-62	0.922816	0.744	0.238	0.506	1.90581e-57	M3
PPM1N	3.71038e-155	0.921253	0.529	0.028	0.501	9.82917e-151	M3
CPVL	2.76633e-16	0.917036	0.938	0.887	0.051	7.3283e-12	M4
CD47	1.15125e-37	0.916752	0.878	0.587	0.291	3.04978e-33	M3
HLA-DRB5	2.34812e-120	0.913127	0.902	0.394	0.508	6.22042e-116	M2
MALAT1	1.69091e-59	0.911955	0.994	0.997	-0.003	4.47938e-55	M3
NEURL1	1.15846e-173	0.90915	0.616	0.036	0.58	3.06886e-169	M3
PILRA	7.62974e-47	0.905013	0.959	0.743	0.216	2.02119e-42	M3
ITGB7	1.07213e-88	0.898394	0.794	0.109	0.685	2.84017e-84	M4
ATP1B3	2.22269e-40	0.89471	0.884	0.584	0.3	5.88814e-36	M3
CSTB	8.24993e-36	0.89343	0.959	0.893	0.066	2.18549e-31	M3
STXBP2	1.6956e-38	0.886158	0.988	0.879	0.109	4.49181e-34	M3
COTL1	1.10932e-64	0.883757	1	0.979	0.021	2.93871e-60	M3
PAG1	5.87964e-35	0.882646	0.785	0.446	0.339	1.55758e-30	M3
HLA-DMB	7.67274e-27	0.881388	0.979	0.746	0.233	2.03259e-22	M4
SLC38A1	4.88079e-115	0.877247	0.773	0.073	0.7	1.29297e-110	M4
BATF3	1.08677e-93	0.875618	0.593	0.085	0.508	2.87896e-89	M3
NRG1	7.04412e-145	0.875378	0.781	0.256	0.525	1.86606e-140	M2
ACTG1	6.38013e-33	0.8676	0.99	0.984	0.006	1.69016e-28	M4
RPL35	8.74423e-48	0.867554	0.99	0.975	0.015	2.31643e-43	M4
ADGRE2	3.16488e-39	0.864529	0.884	0.541	0.343	8.38408e-35	M3
RABGAP1L	2.61053e-32	0.864355	0.808	0.485	0.323	6.91555e-28	M3
ITGAL	2.72917e-40	0.856626	0.901	0.61	0.291	7.22985e-36	M3
FCGR2B	1.3637e-64	0.856369	0.619	0.086	0.533	3.61258e-60	M4
CD52	2.85971e-78	0.856137	0.875	0.722	0.153	7.57565e-74	M1
NDRG2	1.06787e-215	0.85472	0.784	0.029	0.755	2.82889e-211	M4
LILRB1	1.84729e-34	0.853866	0.884	0.63	0.254	4.89365e-30	M3
PTP4A3	1.32891e-171	0.834321	0.628	0.039	0.589	3.52041e-167	M3
RPL27A	3.53655e-38	0.831942	1	0.965	0.035	9.36868e-34	M4
RNASET2	5.58837e-44	0.831289	0.983	0.907	0.076	1.48042e-39	M3
YBX1	6.49754e-60	0.828281	0.994	0.951	0.043	1.72126e-55	M3
GSN	2.14998e-30	0.827714	0.897	0.427	0.47	5.69552e-26	M4
LMNA	2.54244e-17	0.826811	0.381	0.105	0.276	6.73519e-13	M4
RPS2	2.27671e-48	0.824906	0.99	0.989	0.001	6.03123e-44	M4
AFF3	7.35957e-139	0.823376	0.763	0.055	0.708	1.94962e-134	M4
CRIP1	1.23053e-20	0.815319	0.936	0.765	0.171	3.25979e-16	M3
EEF1G	7.77266e-47	0.814601	0.99	0.971	0.019	2.05906e-42	M4
RPL10A	2.16342e-45	0.814555	0.99	0.971	0.019	5.73111e-41	M4
FOSB	8.02104e-52	0.813185	0.439	0.186	0.253	2.12485e-47	M1
VMO1	3.58641e-133	0.811664	0.343	0.008	0.335	9.50075e-129	M3
LSP1	4.22325e-31	0.808365	0.99	0.868	0.122	1.11878e-26	M4
CSK	6.92847e-39	0.805039	0.953	0.727	0.226	1.83542e-34	M3
RGS19	5.14875e-38	0.803707	0.965	0.784	0.181	1.36396e-33	M3
SYTL1	1.06995e-45	0.802878	0.721	0.274	0.447	2.83439e-41	M3
FABP5	4.59461e-36	0.801523	0.753	0.226	0.527	1.21716e-31	M4
ITGAX	1.81714e-37	0.800321	0.878	0.534	0.344	4.81379e-33	M3
TUBA1A	1.97122e-24	0.79844	0.965	0.822	0.143	5.22197e-20	M3
NAAA	1.2518e-33	0.797414	0.901	0.632	0.269	3.31615e-29	M3
NME2	5.29027e-37	0.796687	0.99	0.939	0.051	1.40145e-32	M4
TESC	1.792e-33	0.790206	0.797	0.464	0.333	4.74718e-29	M3
HCAR3	3.44644e-137	0.789253	0.395	0.013	0.382	9.12995e-133	M3
MBD2	7.3112e-37	0.789064	0.965	0.759	0.206	1.93681e-32	M3
TBC1D10C	1.8136e-37	0.787039	0.75	0.366	0.384	4.8044e-33	M3
FLT3	5.61108e-68	0.785714	0.742	0.123	0.619	1.48643e-63	M4
SPINT2	2.6878e-30	0.78292	0.918	0.455	0.463	7.12026e-26	M4
ZNF703	4.52894e-59	0.782492	0.605	0.145	0.46	1.19976e-54	M3
ARAP2	1.31442e-43	0.782388	0.709	0.283	0.426	3.48202e-39	M3
RPS23	3.10634e-52	0.781837	0.99	0.993	-0.003	8.22901e-48	M4
MYL12B	8.91898e-53	0.775365	0.988	0.921	0.067	2.36273e-48	M3
POLD4	7.1826e-30	0.7753	0.907	0.699	0.208	1.90274e-25	M3
CDH23	1.77343e-62	0.773982	0.703	0.2	0.503	4.69799e-58	M3
MARCKSL1	3.38873e-38	0.771294	0.564	0.186	0.378	8.97709e-34	M3
PPIA	1.2485e-33	0.767628	0.99	0.928	0.062	3.3074e-29	M4
MT2A	1.28243e-20	0.764212	0.837	0.586	0.251	3.39729e-16	M3
IFI44L	1.17609e-42	0.763158	0.341	0.115	0.226	3.11558e-38	M1
HLA-B	1.01806e-231	0.760984	1	0.989	0.011	2.69695e-227	M2
FTH1	9.86192e-54	0.757949	1	0.996	0.004	2.61252e-49	M3
MTPN	7.51127e-39	0.757836	0.994	0.895	0.099	1.98981e-34	M3
HLA-DOA	2.08275e-124	0.754651	0.691	0.05	0.641	5.51743e-120	M4
KLF3	1.25021e-34	0.754597	0.895	0.578	0.317	3.31192e-30	M3
TMC6	9.37181e-40	0.750518	0.744	0.338	0.406	2.48269e-35	M3
TSC22D3	3.55773e-28	0.747276	0.942	0.735	0.207	9.42479e-24	M3
SNHG29	3.24808e-27	0.746678	0.99	0.907	0.083	8.6045e-23	M4
ZNF706	1.63107e-35	0.745495	0.93	0.734	0.196	4.32088e-31	M3
CD300A	5.03835e-33	0.743878	0.826	0.522	0.304	1.33471e-28	M3
RPL5	6.7281e-39	0.743224	0.99	0.98	0.01	1.78234e-34	M4
TIMP1	2.25431e-25	0.742715	0.942	0.844	0.098	5.97188e-21	M3
SEPTIN9	7.40202e-34	0.742426	0.953	0.756	0.197	1.96087e-29	M3
LILRB2	2.6639e-29	0.741871	0.948	0.795	0.153	7.05694e-25	M3
PTP4A2	9.31063e-39	0.74114	0.977	0.909	0.068	2.46648e-34	M3
RPS3	3.37164e-43	0.74016	1	0.991	0.009	8.93182e-39	M4
ABRACL	3.74063e-31	0.738909	0.913	0.727	0.186	9.90929e-27	M3
MS4A4A	1.4999e-56	0.737914	0.517	0.116	0.401	3.97339e-52	M3
GPBAR1	1.50225e-25	0.73158	0.791	0.492	0.299	3.97962e-21	M3
IFI6	3.05223e-25	0.727685	0.509	0.379	0.13	8.08567e-21	M1
AC020656.1	8.69211e-66	0.727208	0.962	0.92	0.042	2.30263e-61	M1
PKN1	1.00806e-38	0.726303	0.924	0.608	0.316	2.67046e-34	M3
PLD4	3.86368e-51	0.723846	0.529	0.121	0.408	1.02353e-46	M3
C1QBP	1.52864e-24	0.719605	0.938	0.604	0.334	4.04952e-20	M4
PLD3	8.72686e-90	0.719281	0.846	0.479	0.367	2.31183e-85	M2
NR4A1	4.57506e-113	0.718369	0.506	0.044	0.462	1.21198e-108	M3
UCP2	9.67544e-32	0.718259	0.948	0.695	0.253	2.56312e-27	M3
KCNK6	6.61588e-22	0.716653	0.897	0.536	0.361	1.75261e-17	M4
NPM1	1.29063e-23	0.712438	0.979	0.852	0.127	3.419e-19	M4
MAPKAPK3	7.71445e-31	0.711425	0.849	0.591	0.258	2.04363e-26	M3
PFN1	1.19817e-52	0.709631	0.994	0.979	0.015	3.17408e-48	M3
TMPO	6.89013e-26	0.70863	0.849	0.597	0.252	1.82527e-21	M3
APOBEC3G	5.65433e-41	0.706524	0.727	0.306	0.421	1.49789e-36	M3
ITGA4	3.18465e-30	0.706464	0.965	0.765	0.2	8.43647e-26	M3
RPL23A	1.13348e-43	0.705665	0.99	0.981	0.009	3.00271e-39	M4
UNC119	4.89485e-39	0.702363	0.75	0.352	0.398	1.29669e-34	M3
PSMB9	2.27828e-30	0.701236	0.971	0.827	0.144	6.0354e-26	M3
POU2F2	7.07111e-29	0.700512	0.983	0.9	0.083	1.87321e-24	M3
CNIH4	1.16205e-26	0.699059	0.773	0.466	0.307	3.07839e-22	M3
LGALS2	3.50455e-13	0.697004	0.928	0.662	0.266	9.28389e-09	M4
TMEM134	6.436e-43	0.693395	0.698	0.267	0.431	1.70496e-38	M3
BIN1	5.55127e-58	0.69282	0.722	0.135	0.587	1.47059e-53	M4
KLF4	4.51541e-26	0.692374	0.808	0.486	0.322	1.19618e-21	M3
HCK	1.18592e-29	0.691831	0.959	0.831	0.128	3.14163e-25	M3
IFI30	8.47067e-31	0.691521	1	0.977	0.023	2.24396e-26	M3
CIRBP	3.63066e-32	0.690528	0.942	0.756	0.186	9.61797e-28	M3
NKTR	7.44545e-31	0.690139	0.948	0.637	0.311	1.97237e-26	M3
C12orf45	1.42536e-37	0.689483	0.784	0.235	0.549	3.77592e-33	M4
RPS29	1.78872e-41	0.686914	0.99	0.991	-0.001	4.73849e-37	M4
RARA	1.07435e-28	0.686398	0.82	0.498	0.322	2.84605e-24	M3
ISG15	7.34577e-24	0.685974	0.82	0.486	0.334	1.94597e-19	M3
SAMHD1	1.82084e-23	0.685432	1	0.95	0.05	4.82359e-19	M4
PIK3AP1	6.35894e-27	0.682454	0.86	0.56	0.3	1.68455e-22	M3
SLC25A5	6.32741e-23	0.678773	0.99	0.872	0.118	1.67619e-18	M4
IFIT3	5.69237e-29	0.676058	0.616	0.244	0.372	1.50797e-24	M3
LFNG	3.11357e-28	0.67587	0.89	0.606	0.284	8.24817e-24	M3
SPI1	4.87523e-34	0.674801	0.977	0.928	0.049	1.2915e-29	M3
RPS3A	1.42829e-38	0.674066	0.99	0.992	-0.002	3.7837e-34	M4
MIF	3.26393e-21	0.672532	0.979	0.823	0.156	8.64647e-17	M4
MYOF	6.97149e-32	0.672455	0.651	0.29	0.361	1.84682e-27	M3
DNASE2	5.33179e-39	0.672154	0.657	0.245	0.412	1.41244e-34	M3
HSPA8	2.3808e-26	0.670108	0.959	0.816	0.143	6.30699e-22	M3
ATP1B1	2.8032e-120	0.669383	0.619	0.038	0.581	7.42595e-116	M4
WSB1	1.52936e-28	0.668907	0.953	0.856	0.097	4.05142e-24	M3
ADGRE1	4.69224e-48	0.6669	0.634	0.186	0.448	1.24302e-43	M3
CFL1	1.0151e-50	0.666805	0.994	0.974	0.02	2.68911e-46	M3
ZBTB7A	1.38342e-24	0.665955	0.936	0.77	0.166	3.66483e-20	M3
MIDN	8.32884e-24	0.665748	0.837	0.566	0.271	2.20639e-19	M3
CD48	3.50489e-36	0.664251	0.988	0.908	0.08	9.2848e-32	M3
STAT1	2.12348e-31	0.664156	0.67	0.605	0.065	5.6253e-27	M1
VAMP5	6.37131e-20	0.661685	0.826	0.597	0.229	1.68782e-15	M3
CACNA2D3	3.0766e-40	0.660701	0.68	0.166	0.514	8.15021e-36	M4
AC064805.1	4.9805e-60	0.656535	0.523	0.104	0.419	1.31939e-55	M3
RPL14	1.01564e-40	0.655344	0.99	0.987	0.003	2.69052e-36	M4
PTPRC	7.3659e-39	0.653539	0.988	0.975	0.013	1.9513e-34	M3
FAM89B	1.27101e-22	0.653417	0.826	0.585	0.241	3.36703e-18	M3
DOK2	1.81382e-25	0.651798	0.948	0.779	0.169	4.80499e-21	M3
CALR	5.87132e-12	0.650171	0.979	0.699	0.28	1.55537e-07	M4
UBC	2.30284e-38	0.64989	0.977	0.961	0.016	6.10046e-34	M3
RPL18A	1.5445e-44	0.649098	1	0.987	0.013	4.09155e-40	M4
RPS19	1.03259e-37	0.648765	0.99	0.987	0.003	2.73544e-33	M4
PHF19	1.22773e-40	0.647898	0.581	0.192	0.389	3.25238e-36	M3
PIK3CG	1.24682e-31	0.647765	0.651	0.289	0.362	3.30294e-27	M3
MEGF9	5.97591e-39	0.646416	0.753	0.669	0.084	1.58308e-34	M1
MZT2A	5.31953e-30	0.644029	0.907	0.387	0.52	1.4092e-25	M4
RNF144B	9.53644e-15	0.643955	0.628	0.397	0.231	2.5263e-10	M3
NAMPT	1.88753e-22	0.641708	0.814	0.554	0.26	5.00026e-18	M3
LILRA5	5.81318e-21	0.63997	0.831	0.569	0.262	1.53997e-16	M3
PPP1R14A	1.23581e-67	0.639712	0.33	0.019	0.311	3.27378e-63	M4
NKG7	0.00823207	0.639206	0.349	0.277	0.072	1	M3
PRELID1	3.28052e-26	0.637212	0.988	0.912	0.076	8.69043e-22	M3
CAPZB	5.5442e-32	0.636879	0.971	0.869	0.102	1.46871e-27	M3
ISG15	1.92476e-09	0.635058	0.519	0.496	0.023	5.09889e-05	M1
SUB1	1.37387e-20	0.632967	0.979	0.877	0.102	3.63951e-16	M4
CEBPA	1.48697e-18	0.631362	0.826	0.581	0.245	3.93913e-14	M3
HLA-DPA1	1.96269e-34	0.631314	0.994	0.9	0.094	5.19936e-30	M3
ITGAX	7.58314e-12	0.630985	0.866	0.545	0.321	2.00885e-07	M4
AC090559.1	2.48221e-26	0.628697	0.89	0.639	0.251	6.57562e-22	M3
APEX1	2.544e-20	0.627581	0.959	0.62	0.339	6.7393e-16	M4
RUNX3	1.19264e-38	0.626676	0.64	0.225	0.415	3.15941e-34	M3
RPL15	2.3431e-40	0.626213	0.99	0.985	0.005	6.20709e-36	M4
TNFRSF8	3.24014e-68	0.624697	0.558	0.103	0.455	8.58345e-64	M3
SH2D3C	1.19618e-28	0.624579	0.599	0.267	0.332	3.16879e-24	M3
PHACTR1	7.77657e-64	0.622421	0.67	0.097	0.573	2.06009e-59	M4
ADAM28	1.85119e-87	0.621232	0.68	0.074	0.606	4.90398e-83	M4
CLNS1A	1.42801e-19	0.620663	0.938	0.617	0.321	3.78294e-15	M4
CMTM6	5.43388e-23	0.617419	0.936	0.828	0.108	1.43949e-18	M3
SSBP4	3.40608e-22	0.617039	0.773	0.499	0.274	9.02304e-18	M3
AC007952.4	4.93296e-32	0.616545	0.644	0.561	0.083	1.30679e-27	M1
RPL36A	8.65477e-35	0.616331	1	0.986	0.014	2.29274e-30	M4
FAM162A	1.11505e-31	0.616182	0.784	0.267	0.517	2.95388e-27	M4
ATP2B1-AS1	1.49681e-37	0.614777	0.642	0.511	0.131	3.9652e-33	M1
LYL1	1.91908e-21	0.614349	0.86	0.632	0.228	5.08383e-17	M3
GCH1	1.38671e-32	0.61392	0.657	0.277	0.38	3.67353e-28	M3
CYFIP2	6.22497e-51	0.613394	0.605	0.16	0.445	1.64906e-46	M3
SIDT2	2.18213e-30	0.613152	0.57	0.228	0.342	5.78069e-26	M3
LILRA1	9.95015e-23	0.613053	0.779	0.484	0.295	2.6359e-18	M3
MYL12A	2.93955e-19	0.610676	0.969	0.955	0.014	7.78717e-15	M4
ARPC2	7.86004e-57	0.610497	1	0.984	0.016	2.0822e-52	M3
NDUFA12	8.38153e-16	0.610155	0.938	0.743	0.195	2.22035e-11	M4
GPAT3	4.12085e-27	0.609934	0.763	0.266	0.497	1.09165e-22	M4
XAF1	5.38751e-22	0.609111	0.602	0.526	0.076	1.42721e-17	M1
HMGA1	8.69737e-21	0.608809	0.845	0.412	0.433	2.30402e-16	M4
CXCL16	1.66963e-33	0.608075	0.674	0.295	0.379	4.42302e-29	M3
ID2	9.42714e-12	0.607785	0.794	0.452	0.342	2.49734e-07	M4
PCGF5	8.28448e-28	0.607656	0.715	0.381	0.334	2.19464e-23	M3
JUN	3.73928e-19	0.607167	0.537	0.442	0.095	9.90573e-15	M1
YBX1	1.08401e-24	0.605862	0.99	0.953	0.037	2.87166e-20	M4
RASSF5	7.93813e-27	0.605813	0.779	0.462	0.317	2.10289e-22	M3
WASF2	1.41445e-26	0.604523	0.983	0.887	0.096	3.74702e-22	M3
CORO1B	5.6598e-18	0.601208	0.75	0.517	0.233	1.49934e-13	M3
TBC1D8	2.99739e-48	0.600597	0.5	0.119	0.381	7.94038e-44	M3
FGD2	1.74948e-22	0.599118	0.826	0.571	0.255	4.63454e-18	M3
ARL6IP5	1.84915e-27	0.597486	0.977	0.883	0.094	4.89857e-23	M3
HNRNPA1	8.63233e-17	0.597136	0.979	0.891	0.088	2.28679e-12	M4
RPL10	2.6233e-39	0.597069	1	0.995	0.005	6.94938e-35	M4
CRIP1	8.87633e-11	0.595954	0.99	0.768	0.222	2.35143e-06	M4
RPS15	3.43311e-43	0.595516	1	0.993	0.007	9.09465e-39	M4
C17orf49	2.79927e-19	0.595459	0.948	0.557	0.391	7.41555e-15	M4
SNX18	1.22149e-23	0.595096	0.756	0.458	0.298	3.23584e-19	M3
RNASE2	3.68863e-80	0.594952	0.708	0.297	0.411	9.77156e-76	M2
GBP1	8.24347e-19	0.594319	0.57	0.287	0.283	2.18378e-14	M3
METRNL	1.49869e-22	0.594048	0.785	0.492	0.293	3.97017e-18	M3
RPS21	5.46903e-38	0.594023	0.99	0.989	0.001	1.4488e-33	M4
CD163	6.2474e-82	0.591804	0.876	0.462	0.414	1.655e-77	M2
MX1	2.01372e-08	0.589978	0.362	0.303	0.059	0.000533454	M1
PSMB8	1.70495e-27	0.587629	0.959	0.809	0.15	4.51659e-23	M3
RAC2	1.40142e-25	0.584409	0.971	0.846	0.125	3.7125e-21	M3
BATF3	1.45441e-54	0.584047	0.639	0.099	0.54	3.85287e-50	M4
AP2A1	5.41867e-30	0.583869	0.831	0.505	0.326	1.43546e-25	M3
VNN2	6.27545e-30	0.583084	0.418	0.249	0.169	1.66243e-25	M1
LYSMD2	7.90814e-26	0.582754	0.802	0.471	0.331	2.09495e-21	M3
VPS35	1.09086e-23	0.580091	0.919	0.674	0.245	2.88979e-19	M3
RPL19	1.06979e-43	0.57999	1	0.994	0.006	2.83398e-39	M4
TBCB	2.37747e-25	0.578411	0.831	0.565	0.266	6.29816e-21	M3
MGST1	9.08723e-75	0.577963	0.918	0.564	0.354	2.4073e-70	M2
JUND	7.03451e-24	0.575358	0.983	0.909	0.074	1.86351e-19	M3
LYST	1.30563e-24	0.575274	0.983	0.883	0.1	3.45876e-20	M3
RPS27	1.59845e-35	0.574342	1	0.995	0.005	4.23444e-31	M4
JPT1	2.24849e-23	0.573988	0.884	0.645	0.239	5.95647e-19	M3
HSPH1	1.51917e-19	0.573655	0.547	0.262	0.285	4.02443e-15	M3
CFL1	2.25378e-22	0.572393	1	0.974	0.026	5.97049e-18	M4
ADGRE5	6.59407e-16	0.572092	0.872	0.737	0.135	1.74684e-11	M3
RPL36	1.69145e-37	0.57188	0.99	0.987	0.003	4.48083e-33	M4
TMEM14C	1.78552e-18	0.569113	0.907	0.548	0.359	4.73003e-14	M4
PHTF2	4.7081e-28	0.567705	0.506	0.189	0.317	1.24722e-23	M3
NCF1	3.31411e-31	0.567414	0.917	0.809	0.108	8.7794e-27	M1
EVL	3.20917e-15	0.56713	0.773	0.34	0.433	8.50142e-11	M4
CLEC2B	3.47587e-18	0.566168	0.797	0.57	0.227	9.20793e-14	M3
IFI44	9.37854e-25	0.564688	0.391	0.236	0.155	2.48447e-20	M1
RHOF	1.02649e-34	0.56406	0.547	0.186	0.361	2.71929e-30	M3
NUCKS1	3.1321e-17	0.562423	0.938	0.601	0.337	8.29724e-13	M4
STK10	5.82078e-25	0.561959	0.901	0.646	0.255	1.54198e-20	M3
ARHGDIB	1.99426e-34	0.561561	0.994	0.952	0.042	5.28299e-30	M3
FMNL2	3.29676e-89	0.560733	0.349	0.023	0.326	8.73346e-85	M3
RBPJ	1.23684e-14	0.56009	0.948	0.691	0.257	3.27652e-10	M4
L1TD1	1.03571e-72	0.559848	0.331	0.029	0.302	2.74369e-68	M3
RPL17	3.19875e-34	0.559655	1	0.989	0.011	8.4738e-30	M4
ATP1A1	4.14579e-18	0.558417	0.837	0.586	0.251	1.09826e-13	M3
GRK6	6.41495e-19	0.558239	0.744	0.472	0.272	1.69939e-14	M3
CAVIN2	4.36146e-11	0.557594	0.413	0.332	0.081	1.15539e-06	M1
TMEM109	3.40006e-37	0.557568	0.814	0.233	0.581	9.00711e-33	M4
TNFSF13B	5.77235e-42	0.557245	0.871	0.9	-0.029	1.52915e-37	M1
C12orf75	2.18721e-56	0.556816	0.608	0.088	0.52	5.79415e-52	M4
SLC31A2	9.7222e-14	0.555174	0.727	0.546	0.181	2.57551e-09	M3
SVIL	3.7651e-23	0.554746	0.587	0.277	0.31	9.97413e-19	M3
RPS16	3.26343e-28	0.553726	1	0.982	0.018	8.64516e-24	M4
PON2	3.67672e-63	0.553618	0.598	0.08	0.518	9.74e-59	M4
ITGB1	3.06886e-22	0.553598	0.942	0.802	0.14	8.12972e-18	M3
SLC25A3	1.07311e-18	0.552985	0.99	0.908	0.082	2.84279e-14	M4
RGS10	1.29931e-17	0.55158	0.99	0.796	0.194	3.442e-13	M4
MZT2B	1.03329e-18	0.551208	0.99	0.763	0.227	2.7373e-14	M4
CDC42	6.50145e-35	0.550469	0.983	0.946	0.037	1.7223e-30	M3
GP1BB	0.000117371	0.550426	0.374	0.335	0.039	1	M1
RPL8	3.6897e-35	0.548852	1	0.991	0.009	9.77437e-31	M4
ALCAM	1.31298e-25	0.548678	0.763	0.261	0.502	3.47823e-21	M4
S1PR4	4.38646e-19	0.548541	0.82	0.53	0.29	1.16202e-14	M3
CMTM2	2.00514e-82	0.548528	0.373	0.063	0.31	5.31182e-78	M2
SP110	1.05391e-21	0.548442	0.884	0.677	0.207	2.7919e-17	M3
RPL4	1.60814e-26	0.548006	0.99	0.966	0.024	4.26012e-22	M4
PPP1R14B	3.95023e-17	0.547981	0.856	0.5	0.356	1.04646e-12	M4
RPS4X	2.0825e-32	0.547556	0.99	0.986	0.004	5.51676e-28	M4
SCRN1	1.00391e-41	0.546145	0.547	0.161	0.386	2.65946e-37	M3
HEG1	6.72614e-89	0.545916	0.448	0.045	0.403	1.78182e-84	M3
TNFSF10	2.53641e-36	0.545123	0.887	0.898	-0.011	6.7192e-32	M1
CLIC2	9.19017e-119	0.545054	0.546	0.029	0.517	2.43457e-114	M4
SELPLG	5.33845e-22	0.544398	0.808	0.534	0.274	1.41421e-17	M3
TSPAN33	2.41762e-30	0.543642	0.67	0.187	0.483	6.40451e-26	M4
CCT5	1.3175e-20	0.543618	0.872	0.682	0.19	3.49018e-16	M3
HSP90AA1	1.2253e-17	0.543234	0.983	0.898	0.085	3.24595e-13	M3
ZFAND5	7.76257e-17	0.543192	0.924	0.787	0.137	2.05638e-12	M3
SPATS2L	3.26059e-45	0.543122	0.567	0.103	0.464	8.63763e-41	M4
C7orf50	4.114e-21	0.541722	0.866	0.434	0.432	1.08984e-16	M4
HMGN2	1.78968e-20	0.539749	0.948	0.833	0.115	4.74104e-16	M3
EMP3	6.76149e-17	0.539082	0.983	0.948	0.035	1.79119e-12	M3
SNX9	1.7677e-52	0.538622	0.471	0.097	0.374	4.68283e-48	M3
TCIRG1	4.50336e-23	0.5374	0.895	0.728	0.167	1.19299e-18	M3
IDH2	8.72518e-19	0.536039	0.715	0.445	0.27	2.31139e-14	M3
RAB8A	1.01914e-19	0.534377	0.884	0.661	0.223	2.6998e-15	M3
HSPB1	2.10799e-31	0.532884	0.453	0.138	0.315	5.58427e-27	M3
PRCP	6.67032e-15	0.531327	0.918	0.515	0.403	1.76704e-10	M4
RPS10	3.20612e-135	0.530951	0.999	0.971	0.028	8.49332e-131	M2
BCL11A	1.41426e-19	0.530637	0.742	0.31	0.432	3.74653e-15	M4
OSTC	2.56594e-15	0.530314	0.959	0.639	0.32	6.79743e-11	M4
WDR11	1.14914e-18	0.528279	0.733	0.461	0.272	3.04418e-14	M3
ADAMTS2	6.67657e-208	0.527278	0.515	0.013	0.502	1.76869e-203	M2
RPS7	5.06062e-35	0.526807	0.99	0.993	-0.003	1.34061e-30	M4
ICAM2	8.15968e-21	0.522992	0.657	0.384	0.273	2.16158e-16	M3
RPS25	8.92725e-31	0.522962	0.99	0.986	0.004	2.36492e-26	M4
CKS1B	4.74932e-69	0.522297	0.483	0.076	0.407	1.25814e-64	M3
MYL6	8.70278e-35	0.520962	1	0.986	0.014	2.30545e-30	M3
TNFRSF14	6.45674e-18	0.520899	0.785	0.572	0.213	1.71046e-13	M3
M6PR	3.29866e-21	0.52084	0.89	0.7	0.19	8.73849e-17	M3
LRRK2	2.91902e-20	0.520696	0.757	0.784	-0.027	7.73278e-16	M1
RPS27A	5.60171e-35	0.519655	0.99	0.994	-0.004	1.48395e-30	M4
CCDC50	1.99935e-23	0.519464	0.753	0.289	0.464	5.29647e-19	M4
TYMP	7.86905e-52	0.519077	0.952	0.989	-0.037	2.08459e-47	M1
GNG2	9.52966e-19	0.518872	0.651	0.378	0.273	2.5245e-14	M3
SEPTIN6	7.78322e-18	0.518735	0.845	0.463	0.382	2.06185e-13	M4
LIMD2	1.07447e-21	0.51802	0.983	0.877	0.106	2.84638e-17	M3
CD68	1.76702e-22	0.517887	0.977	0.893	0.084	4.68101e-18	M3
GNG11	7.95835e-13	0.517609	0.428	0.343	0.085	2.10825e-08	M1
RELT	1.92082e-21	0.517316	0.669	0.381	0.288	5.08843e-17	M3
CYBB	3.46891e-55	0.517154	0.955	0.96	-0.005	9.18949e-51	M1
OSTF1	8.39059e-22	0.51689	0.919	0.755	0.164	2.22275e-17	M3
CDK2AP2	4.10129e-15	0.516517	0.657	0.439	0.218	1.08647e-10	M3
SH3BP2	6.18152e-15	0.516372	0.843	0.655	0.188	1.63755e-10	M3
MCL1	1.32737e-31	0.51601	0.849	0.888	-0.039	3.51635e-27	M1
SECTM1	8.5263e-21	0.515974	0.802	0.479	0.323	2.2587e-16	M3
RPL18	9.01494e-36	0.515858	0.99	0.988	0.002	2.38815e-31	M4
HAGH	2.98762e-17	0.515841	0.68	0.43	0.25	7.9145e-13	M3
S100A10	1.07714e-72	0.514397	0.999	0.944	0.055	2.85345e-68	M2
PGK1	1.52783e-19	0.51361	0.953	0.892	0.061	4.04737e-15	M3
ITM2C	6.60891e-76	0.513184	0.495	0.042	0.453	1.75077e-71	M4
PRR5L	2.89211e-72	0.512784	0.413	0.049	0.364	7.66148e-68	M3
PARP1	1.01625e-23	0.51187	0.727	0.393	0.334	2.69215e-19	M3
AC004687.1	3.40682e-18	0.511808	0.791	0.553	0.238	9.025e-14	M3
RPS8	4.05216e-35	0.511678	0.99	0.994	-0.004	1.07346e-30	M4
CYCS	3.41477e-22	0.511649	0.82	0.551	0.269	9.04606e-18	M3
OFD1	6.17802e-24	0.511136	0.557	0.164	0.393	1.63662e-19	M4
RPL13A	6.63209e-20	0.510906	0.99	0.974	0.016	1.75691e-15	M4
KDM1B	2.71104e-20	0.510873	0.686	0.414	0.272	7.18182e-16	M3
RPL37A	4.67958e-26	0.510871	0.99	0.987	0.003	1.23967e-21	M4
CORO1A	6.25015e-31	0.510718	1	0.961	0.039	1.65573e-26	M3
TADA3	9.679e-20	0.510601	0.64	0.377	0.263	2.56406e-15	M3
C11orf21	1.87624e-26	0.509575	0.698	0.355	0.343	4.97035e-22	M3
CCDC88A	4.846e-13	0.508429	0.979	0.819	0.16	1.28375e-08	M4
HSPA1A	4.11697e-71	0.506171	0.929	0.656	0.273	1.09063e-66	M2
LINC02345	1.40247e-123	0.505622	0.262	0.002	0.26	3.71528e-119	M3
VPS29	1.62803e-15	0.505158	0.855	0.713	0.142	4.31282e-11	M3
ALDH1A1	2.55373e-65	0.504796	0.772	0.369	0.403	6.76509e-61	M2
RPL32	1.10149e-37	0.504546	0.99	0.993	-0.003	2.91796e-33	M4
C1orf162	3.89105e-15	0.504273	0.99	0.88	0.11	1.03078e-10	M4
BTF3	2.03998e-21	0.503557	0.99	0.959	0.031	5.4041e-17	M4
EHBP1L1	4.92974e-16	0.503225	0.913	0.74	0.173	1.30594e-11	M3
CCDC12	1.05206e-19	0.502929	0.837	0.596	0.241	2.787e-15	M3
HES1	5.93583e-130	0.502869	0.326	0.007	0.319	1.57246e-125	M3
RPS14	2.11223e-35	0.502745	0.99	0.992	-0.002	5.5955e-31	M4
NEDD9	5.42546e-20	0.501936	0.512	0.236	0.276	1.43726e-15	M3
GBP4	1.59434e-25	0.500906	0.576	0.232	0.344	4.22356e-21	M3
IER3	1.25798e-54	0.500885	0.598	0.266	0.332	3.33252e-50	M2
UPK3A	3.50841e-42	0.50019	0.598	0.116	0.482	9.29412e-38	M4
RAN	2.54753e-12	0.500124	0.959	0.749	0.21	6.74866e-08	M4
NACA	8.97617e-42	0.499034	1	0.988	0.012	2.37788e-37	M3
SNRPB	8.03522e-21	0.498916	0.93	0.726	0.204	2.12861e-16	M3
TAGLN	5.86858e-43	0.498804	0.395	0.079	0.316	1.55464e-38	M3
TSPAN14	7.77522e-21	0.498448	0.802	0.567	0.235	2.05973e-16	M3
CD93	5.58699e-23	0.497791	0.811	0.773	0.038	1.48005e-18	M1
APOBEC3A	5.51964e-10	0.497641	0.383	0.309	0.074	1.46221e-05	M1
UBXN1	6.42914e-17	0.497448	0.953	0.821	0.132	1.70314e-12	M3
SARAF	4.14583e-21	0.497383	0.983	0.865	0.118	1.09827e-16	M3
ST3GAL5	9.28286e-18	0.496409	0.64	0.366	0.274	2.45912e-13	M3
TUBB	3.44093e-19	0.495932	0.855	0.612	0.243	9.11536e-15	M3
DSTN	2.47946e-15	0.495647	0.657	0.448	0.209	6.56834e-11	M3
SMDT1	1.009e-15	0.495548	0.979	0.816	0.163	2.67295e-11	M4
ATG3	7.22879e-17	0.49468	0.895	0.76	0.135	1.91498e-12	M3
RNF213	3.30806e-22	0.493996	0.828	0.879	-0.051	8.76338e-18	M1
FGD2	6.14998e-13	0.493907	0.948	0.574	0.374	1.62919e-08	M4
ATP5F1A	5.97147e-14	0.493247	0.979	0.8	0.179	1.5819e-09	M4
BUD23	1.09864e-18	0.49252	0.753	0.313	0.44	2.91042e-14	M4
MSN	1.46346e-22	0.492316	0.983	0.912	0.071	3.87684e-18	M3
FAM32A	1.21853e-14	0.492306	0.727	0.499	0.228	3.228e-10	M3
TSPO	1.55708e-88	0.492092	1	0.97	0.03	4.12485e-84	M2
CALR	1.59489e-13	0.491835	0.878	0.697	0.181	4.22502e-09	M3
PMVK	2.2542e-21	0.490566	0.593	0.298	0.295	5.97161e-17	M3
PDCL3	4.42998e-22	0.490521	0.541	0.251	0.29	1.17354e-17	M3
RPS15A	2.47186e-34	0.49032	1	0.995	0.005	6.5482e-30	M4
NDUFV2	1.27343e-14	0.488929	0.938	0.654	0.284	3.37345e-10	M4
PARP14	8.13919e-10	0.488617	0.621	0.667	-0.046	2.15615e-05	M1
MACF1	1.17159e-09	0.487614	0.762	0.609	0.153	3.10367e-05	M3
GNAS	5.87347e-21	0.487376	1	0.953	0.047	1.55594e-16	M4
TAGLN2	3.61889e-10	0.486013	0.969	0.846	0.123	9.58681e-06	M4
TAF10	2.07487e-17	0.48569	0.924	0.762	0.162	5.49655e-13	M3
P2RX1	1.368e-22	0.485493	0.506	0.209	0.297	3.62398e-18	M3
RPL7A	1.68261e-33	0.485218	0.99	0.989	0.001	4.45739e-29	M4
MYO1G	1.61797e-14	0.485143	0.919	0.77	0.149	4.28617e-10	M3
HSP90AB1	4.15938e-12	0.484067	0.979	0.824	0.155	1.10186e-07	M4
ARPC3	1.20121e-33	0.48404	0.994	0.977	0.017	3.18211e-29	M3
CCR2	1.62967e-61	0.48397	0.811	0.427	0.384	4.31715e-57	M2
S100A6	4.63134e-95	0.483304	1	0.995	0.005	1.22689e-90	M2
RYBP	9.21028e-17	0.481837	0.669	0.394	0.275	2.43989e-12	M3
SNHG5	5.78248e-12	0.480546	0.969	0.861	0.108	1.53184e-07	M4
GRK2	2.95907e-17	0.480236	0.936	0.791	0.145	7.83887e-13	M3
RNH1	3.33437e-19	0.478404	0.965	0.848	0.117	8.83307e-15	M3
PSAP	5.69558e-24	0.478133	0.994	0.983	0.011	1.50882e-19	M3
SNX3	2.33812e-07	0.477703	0.99	0.844	0.146	0.00619391	M4
PPP1R17	1.16241e-138	0.477561	0.267	0	0.267	3.07933e-134	M3
SPRED1	9.78452e-48	0.476678	0.39	0.07	0.32	2.59202e-43	M3
JAK1	2.83353e-19	0.476452	0.942	0.787	0.155	7.50629e-15	M3
RPL37	7.59425e-35	0.47621	0.99	0.994	-0.004	2.01179e-30	M4
FCN1	5.56056e-55	0.475882	0.972	0.911	0.061	1.47305e-50	M1
ATP5MC3	8.01342e-13	0.475279	0.959	0.858	0.101	2.12284e-08	M4
NDUFA4	2.24055e-19	0.475055	0.971	0.882	0.089	5.93544e-15	M3
ATP2B1	3.72697e-15	0.474428	0.872	0.642	0.23	9.87312e-11	M3
PWWP2B	2.37774e-22	0.474001	0.453	0.179	0.274	6.29887e-18	M3
SCO2	5.19185e-16	0.472234	0.551	0.499	0.052	1.37537e-11	M1
APH1B	2.43298e-22	0.471615	0.581	0.28	0.301	6.44522e-18	M3
TRIM14	1.42188e-19	0.471579	0.634	0.35	0.284	3.7667e-15	M3
IL1R2	2.90504e-112	0.471275	0.395	0.042	0.353	7.69575e-108	M2
TPM3	5.12247e-22	0.469843	0.994	0.948	0.046	1.35699e-17	M3
SNRPF	1.18976e-13	0.468336	0.918	0.677	0.241	3.1518e-09	M4
AC004687.1	2.0443e-09	0.468077	0.866	0.557	0.309	5.41555e-05	M4
PKIB	2.05341e-137	0.467927	0.392	0.008	0.384	5.4397e-133	M4
TNNI2	1.7998e-14	0.467377	0.436	0.215	0.221	4.76786e-10	M3
UCP2	1.81167e-11	0.467181	0.948	0.703	0.245	4.79929e-07	M4
CD81	1.15329e-08	0.466894	0.581	0.461	0.12	0.000305517	M3
CASP1	2.66038e-15	0.466581	0.948	0.841	0.107	7.04761e-11	M3
CCL5	1.49707e-07	0.465774	0.362	0.302	0.06	0.00396588	M1
TSTD1	8.33709e-25	0.465571	0.413	0.135	0.278	2.20858e-20	M3
CHCHD10	2.73353e-14	0.465432	0.855	0.744	0.111	7.2414e-10	M3
MDM1	4.7991e-31	0.464728	0.448	0.135	0.313	1.27133e-26	M3
COX17	1.49955e-14	0.464051	0.826	0.656	0.17	3.97247e-10	M3
CTSZ	4.27561e-15	0.46399	1	0.924	0.076	1.13265e-10	M4
FBL	2.62133e-14	0.46395	0.887	0.493	0.394	6.94417e-10	M4
RFTN1	1.74444e-35	0.463685	0.552	0.184	0.368	4.62121e-31	M3
CD55	9.83803e-10	0.463561	0.808	0.689	0.119	2.60619e-05	M3
MARCKS	1.78515e-07	0.463543	0.633	0.634	-0.001	0.00472905	M1
ANXA2	6.77631e-10	0.463198	0.979	0.926	0.053	1.79511e-05	M4
SNHG6	1.95079e-11	0.462589	0.969	0.855	0.114	5.16785e-07	M4
VDAC1	4.23179e-14	0.461137	0.928	0.614	0.314	1.12104e-09	M4
RPS11	1.33565e-21	0.460173	0.99	0.987	0.003	3.53826e-17	M4
DBI	1.34816e-09	0.460027	0.948	0.865	0.083	3.5714e-05	M4
PSME2	1.48703e-13	0.459732	0.919	0.808	0.111	3.93929e-09	M3
P2RY6	2.42004e-113	0.45897	0.423	0.015	0.408	6.41093e-109	M4
DECR1	9.54211e-13	0.458796	0.907	0.575	0.332	2.5278e-08	M4
PRR5	1.92122e-60	0.458419	0.314	0.032	0.282	5.0895e-56	M3
PNN	6.12343e-14	0.457522	0.959	0.649	0.31	1.62216e-09	M4
RAB10	1.97938e-11	0.457362	0.849	0.736	0.113	5.24357e-07	M3
IL21R	1.17701e-98	0.456864	0.32	0.014	0.306	3.11801e-94	M3
PRMT2	6.49298e-11	0.456787	0.938	0.616	0.322	1.72005e-06	M4
NOP53	1.02569e-16	0.456336	0.959	0.83	0.129	2.71715e-12	M3
ERICH1	2.32758e-17	0.456029	0.855	0.684	0.171	6.16599e-13	M3
ICAM3	1.02431e-12	0.455975	0.93	0.815	0.115	2.71351e-08	M3
IVD	3.11121e-14	0.454582	0.477	0.256	0.221	8.24191e-10	M3
IKZF1	2.71346e-14	0.453128	0.872	0.749	0.123	7.18823e-10	M3
FAM49B	4.98559e-13	0.452985	0.969	0.81	0.159	1.32073e-08	M4
AC147067.1	1.56128e-33	0.452902	0.448	0.129	0.319	4.136e-29	M3
IFIT1	3.92843e-15	0.452446	0.331	0.12	0.211	1.04068e-10	M3
ADK	3.16427e-14	0.452253	0.552	0.321	0.231	8.38247e-10	M3
ASAH1	4.19418e-16	0.452176	0.971	0.92	0.051	1.11108e-11	M3
ATP5F1B	4.47163e-17	0.452156	0.953	0.835	0.118	1.18458e-12	M3
SNAPC3	6.64559e-20	0.451368	0.5	0.221	0.279	1.76048e-15	M3
EIF5A	7.55409e-11	0.450863	0.938	0.647	0.291	2.00115e-06	M4
RPL26	5.06876e-32	0.450852	0.99	0.993	-0.003	1.34277e-27	M4
PTPN1	1.54778e-17	0.450428	0.622	0.355	0.267	4.10024e-13	M3
POLR2J3	5.87732e-55	0.44995	0.917	0.684	0.233	1.55696e-50	M2
CALHM2	2.25521e-18	0.449363	0.593	0.322	0.271	5.97427e-14	M3
GPR137B	6.57451e-46	0.44919	0.413	0.081	0.332	1.74165e-41	M3
SWAP70	1.67796e-20	0.448835	0.552	0.264	0.288	4.44508e-16	M3
BIN2	1.63332e-13	0.448507	0.907	0.798	0.109	4.32683e-09	M3
IRF1	8.44492e-08	0.448505	0.913	0.807	0.106	0.00223714	M3
GAPDH	2.64318e-74	0.44715	0.999	0.983	0.016	7.00204e-70	M2
CD37	2.49141e-18	0.446882	1	0.94	0.06	6.59999e-14	M3
AC009093.2	1.56517e-11	0.446119	0.495	0.195	0.3	4.1463e-07	M4
PFN1	3.11866e-19	0.445619	0.99	0.979	0.011	8.26164e-15	M4
RASGRP2	3.32009e-17	0.445524	0.762	0.518	0.244	8.79525e-13	M3
C3AR1	4.31216e-82	0.445504	0.541	0.156	0.385	1.14233e-77	M2
LNPEP	1.85936e-14	0.444796	0.785	0.554	0.231	4.92562e-10	M3
STX11	8.60351e-13	0.444535	0.797	0.611	0.186	2.27915e-08	M3
CD14	3.44198e-37	0.444435	0.992	0.795	0.197	9.11816e-33	M2
CALM1	1.40779e-18	0.443375	0.988	0.946	0.042	3.72939e-14	M3
APOBEC3C	1.91937e-14	0.443323	0.628	0.385	0.243	5.0846e-10	M3
EZR	2.0673e-08	0.442284	0.887	0.558	0.329	0.000547648	M4
PLEK	2.01107e-15	0.442097	0.959	0.831	0.128	5.32752e-11	M3
ARL6IP4	2.39767e-17	0.441928	0.988	0.894	0.094	6.35166e-13	M3
MYL12A	3.62234e-23	0.441443	0.971	0.954	0.017	9.59594e-19	M3
CLEC4E	8.36625e-17	0.440177	0.539	0.455	0.084	2.2163e-12	M1
ACTR3	1.44949e-17	0.439449	0.953	0.87	0.083	3.83983e-13	M3
JAML	3.03807e-37	0.439106	0.9	0.907	-0.007	8.04815e-33	M1
IRF7	8.40736e-13	0.439029	0.61	0.383	0.227	2.22719e-08	M3
ATP5F1B	5.14063e-11	0.438009	0.959	0.839	0.12	1.3618e-06	M4
ACAP1	2.16667e-14	0.437738	0.773	0.383	0.39	5.73974e-10	M4
TRIM8	2.6622e-09	0.436888	0.82	0.665	0.155	7.05244e-05	M3
RBP7	3.45946e-39	0.436784	0.906	0.622	0.284	9.16445e-35	M2
SRSF5	1.20069e-16	0.436306	0.93	0.86	0.07	3.18075e-12	M3
TUBB1	8.2492e-06	0.435861	0.266	0.208	0.058	0.218529	M1
CD44	2.38505e-39	0.435726	0.921	0.958	-0.037	6.31824e-35	M1
COL9A2	2.98453e-63	0.4356	0.515	0.057	0.458	7.90633e-59	M4
C9orf78	7.02896e-17	0.434918	0.849	0.612	0.237	1.86204e-12	M3
STAT2	6.22275e-13	0.434165	0.613	0.612	0.001	1.64847e-08	M1
H2AFZ	1.08801e-14	0.43406	0.953	0.827	0.126	2.88223e-10	M3
UQCRB	7.84216e-19	0.433122	0.988	0.947	0.041	2.07747e-14	M3
RACK1	5.34995e-19	0.432529	0.99	0.976	0.014	1.41726e-14	M4
GDI2	1.08665e-12	0.432495	0.979	0.86	0.119	2.87865e-08	M4
CEACAM3	2.4978e-72	0.432307	0.349	0.031	0.318	6.61693e-68	M3
GDI2	6.96748e-16	0.432111	0.959	0.857	0.102	1.84575e-11	M3
SEC14L1	8.19862e-13	0.43092	0.715	0.516	0.199	2.1719e-08	M3
HIP1	6.96874e-21	0.430674	0.608	0.2	0.408	1.84609e-16	M4
EZR	8.2713e-10	0.429945	0.715	0.56	0.155	2.19115e-05	M3
CCDC144A	1.59577e-103	0.429405	0.535	0.116	0.419	4.22735e-99	M2
CASP5	1.6401e-74	0.429128	0.32	0.024	0.296	4.34478e-70	M3
HSP90B1	2.08965e-07	0.428819	0.948	0.779	0.169	0.00553568	M4
ACTB	9.99885e-17	0.428717	0.99	1	-0.01	2.6488e-12	M4
CCT3	5.63726e-13	0.428493	0.907	0.561	0.346	1.49337e-08	M4
DEDD2	3.43238e-18	0.427881	0.64	0.352	0.288	9.09271e-14	M3
SETBP1	2.46721e-91	0.427728	0.349	0.022	0.327	6.53588e-87	M3
PKM	3.02175e-55	0.427252	0.986	0.882	0.104	8.00492e-51	M2
CSNK1G2	6.08006e-17	0.427227	0.744	0.482	0.262	1.61067e-12	M3
MARCKS	1.69355e-13	0.427071	0.866	0.616	0.25	4.48639e-09	M3
TES	1.05275e-11	0.426655	0.709	0.509	0.2	2.78884e-07	M3
TMSB10	1.50851e-30	0.42649	1	0.995	0.005	3.99618e-26	M4
SELL	3.42129e-15	0.426457	0.758	0.745	0.013	9.06334e-11	M1
TAOK3	9.8685e-13	0.425858	0.895	0.741	0.154	2.61426e-08	M3
VIM	2.57489e-62	0.42575	1	0.991	0.009	6.82113e-58	M2
RBX1	1.10392e-15	0.425543	0.93	0.827	0.103	2.92439e-11	M3
EIF3F	7.60977e-12	0.425461	0.99	0.884	0.106	2.01591e-07	M4
MAP4K1	2.20609e-46	0.42469	0.567	0.094	0.473	5.84415e-42	M4
FGL2	4.68341e-41	0.423972	0.945	0.992	-0.047	1.24068e-36	M1
TMEM123	1.20583e-18	0.423484	0.746	0.781	-0.035	3.19436e-14	M1
AL139246.5	7.5403e-27	0.422823	0.459	0.156	0.303	1.9975e-22	M3
RPL41	1.60715e-31	0.422108	0.99	0.997	-0.007	4.25751e-27	M4
QPCT	4.36189e-55	0.420841	0.713	0.347	0.366	1.15551e-50	M2
RPS24	2.19777e-34	0.42074	0.99	0.994	-0.004	5.82211e-30	M4
ETS2	1.05276e-08	0.420697	0.742	0.399	0.343	0.000278887	M4
VPS53	6.81939e-18	0.420611	0.628	0.352	0.276	1.80652e-13	M3
NAV1	8.94399e-57	0.420508	0.526	0.066	0.46	2.36935e-52	M4
RPL24	1.38489e-21	0.420405	0.99	0.984	0.006	3.66871e-17	M4
AC092809.2	1.1481e-141	0.419411	0.412	0.008	0.404	3.04144e-137	M4
MRVI1	5.86927e-22	0.419318	0.279	0.071	0.208	1.55483e-17	M3
NENF	1.65616e-16	0.41912	0.825	0.374	0.451	4.38734e-12	M4
DEGS1	7.73635e-14	0.419113	0.835	0.446	0.389	2.04944e-09	M4
RPS12	1.46255e-27	0.418927	0.99	0.996	-0.006	3.87445e-23	M4
NME1	2.44824e-21	0.418269	0.67	0.233	0.437	6.48562e-17	M4
SLC11A1	2.22279e-18	0.418205	0.808	0.812	-0.004	5.88839e-14	M1
AMPD2	4.24228e-15	0.418025	0.552	0.307	0.245	1.12382e-10	M3
SFMBT2	1.36378e-35	0.417489	0.308	0.058	0.25	3.6128e-31	M3
RPS27L	3.11834e-09	0.416735	0.837	0.726	0.111	8.26078e-05	M3
VSIG4	7.15205e-59	0.416488	0.263	0.042	0.221	1.89465e-54	M2
DHRS9	4.98413e-18	0.416426	0.423	0.118	0.305	1.32035e-13	M4
CCT2	3.11146e-14	0.416142	0.814	0.413	0.401	8.24256e-10	M4
RASAL3	2.32207e-21	0.413796	0.547	0.249	0.298	6.15141e-17	M3
GAS6	8.1966e-62	0.413506	0.495	0.052	0.443	2.17136e-57	M4
PTPRE	6.18736e-49	0.41214	0.981	0.804	0.177	1.63909e-44	M2
CCDC115	9.4047e-18	0.412029	0.616	0.345	0.271	2.4914e-13	M3
ARPC5	1.79515e-21	0.411854	0.983	0.956	0.027	4.75554e-17	M3
SLC44A2	2.58383e-23	0.41184	0.506	0.202	0.304	6.84483e-19	M3
TMEM176B	4.30468e-24	0.411625	0.801	0.705	0.096	1.14035e-19	M1
REPIN1	8.35744e-17	0.41155	0.701	0.287	0.414	2.21397e-12	M4
CCNL1	2.42012e-21	0.411387	0.829	0.864	-0.035	6.41113e-17	M1
CHST7	9.54891e-37	0.411366	0.378	0.084	0.294	2.5296e-32	M3
RPL22	4.44408e-26	0.411329	0.99	0.987	0.003	1.17728e-21	M4
APLP2	9.8089e-32	0.410181	0.915	0.954	-0.039	2.59848e-27	M1
ANXA4	1.86542e-10	0.410096	0.645	0.446	0.199	4.94169e-06	M3
SEPTIN6	1.63977e-10	0.410059	0.669	0.464	0.205	4.34391e-06	M3
RPL29	1.87087e-26	0.410054	0.99	0.99	0	4.95613e-22	M4
DDOST	3.52407e-13	0.409941	0.918	0.535	0.383	9.33561e-09	M4
TMSB4X	8.1943e-38	0.409859	1	1	0	2.17075e-33	M3
AP1S2	3.08371e-36	0.409093	0.928	0.97	-0.042	8.16905e-32	M1
RPL6	1.07498e-25	0.408723	0.99	0.992	-0.002	2.84774e-21	M4
HDAC1	1.62325e-16	0.408607	0.663	0.395	0.268	4.30016e-12	M3
CHST15	5.54176e-13	0.408523	0.709	0.474	0.235	1.46807e-08	M3
TNF	1.48213e-25	0.408437	0.326	0.085	0.241	3.92632e-21	M3
HSBP1	3.57611e-13	0.408145	0.913	0.81	0.103	9.47348e-09	M3
FCGRT	2.25916e-47	0.407928	0.988	0.885	0.103	5.98475e-43	M2
MCOLN1	9.3679e-17	0.407351	0.57	0.305	0.265	2.48165e-12	M3
CDK2AP2	1.3134e-13	0.407161	0.845	0.438	0.407	3.47933e-09	M4
B2M	2.14637e-38	0.407038	1	1	0	5.68594e-34	M3
MLEC	3.47261e-12	0.40664	0.866	0.548	0.318	9.19928e-08	M4
BTK	4.20309e-17	0.406329	0.802	0.537	0.265	1.11344e-12	M3
RUFY3	4.75468e-17	0.406185	0.825	0.361	0.464	1.25956e-12	M4
EIF3L	4.81291e-11	0.405847	0.979	0.873	0.106	1.27499e-06	M4
DDX24	1.25907e-12	0.404941	0.814	0.624	0.19	3.33541e-08	M3
ATP5MC1	3.71501e-13	0.404617	0.907	0.614	0.293	9.84144e-09	M4
AGPAT3	3.74805e-14	0.404534	0.762	0.515	0.247	9.92895e-10	M3
EEF1A1	9.31042e-22	0.404193	1	0.997	0.003	2.46642e-17	M4
GAS5	2.60695e-08	0.403186	0.918	0.708	0.21	0.000690607	M4
PEA15	1.37455e-14	0.403184	0.722	0.313	0.409	3.64132e-10	M4
SNRPD2	3.77149e-12	0.403019	0.938	0.717	0.221	9.99104e-08	M4
CD53	8.02265e-13	0.402815	0.936	0.83	0.106	2.12528e-08	M3
RPL9	2.82932e-23	0.402602	0.99	0.99	0	7.49515e-19	M4
EVI2A	4.46327e-15	0.40231	0.773	0.793	-0.02	1.18237e-10	M1
MRPL18	1.3312e-18	0.402196	0.727	0.433	0.294	3.52647e-14	M3
ACAA1	1.54393e-09	0.401234	0.887	0.614	0.273	4.09001e-05	M4
ARHGEF1	3.13958e-11	0.401073	0.802	0.616	0.186	8.31707e-07	M3
WDR1	2.47886e-12	0.400541	0.86	0.682	0.178	6.56676e-08	M3
LGALS9	4.18867e-10	0.400422	0.866	0.726	0.14	1.10962e-05	M3
USP15	1.94313e-20	0.399487	0.86	0.908	-0.048	5.14756e-16	M1
HIST1H2AC	0.000543842	0.398162	0.32	0.292	0.028	1	M1
TALDO1	2.93263e-55	0.398159	0.999	0.936	0.063	7.76882e-51	M2
RGS18	4.27095e-06	0.398047	0.784	0.866	-0.082	0.113142	M1
UVRAG	2.83919e-13	0.397924	0.711	0.338	0.373	7.52131e-09	M4
PPDPF	3.34832e-08	0.397532	0.843	0.698	0.145	0.000887002	M3
SAMSN1	2.84654e-13	0.39658	0.628	0.376	0.252	7.54078e-09	M3
S100A10	3.81135e-06	0.39646	0.99	0.959	0.031	0.100967	M4
ARF5	1.43138e-11	0.39645	0.969	0.753	0.216	3.79187e-07	M4
BEX4	9.02838e-18	0.396273	0.536	0.179	0.357	2.39171e-13	M4
ZNF217	1.94686e-09	0.395851	0.75	0.61	0.14	5.15743e-05	M3
RNH1	7.66485e-09	0.395714	0.948	0.852	0.096	0.000203049	M4
ABCC3	1.08218e-30	0.394772	0.384	0.099	0.285	2.8668e-26	M3
CD63	2.49484e-40	0.394314	0.958	0.81	0.148	6.60909e-36	M2
ADRM1	4.75112e-10	0.394117	0.703	0.52	0.183	1.25862e-05	M3
DBNL	4.51762e-11	0.394039	0.866	0.747	0.119	1.19676e-06	M3
CDKN2D	4.2545e-10	0.393873	0.738	0.572	0.166	1.12706e-05	M3
RPL37A	3.99481e-62	0.393296	1	0.981	0.019	1.05826e-57	M2
RPL27	4.73581e-20	0.392889	0.99	0.977	0.013	1.25456e-15	M4
ERP44	2.29649e-11	0.392724	0.762	0.567	0.195	6.08363e-07	M3
ATP5F1C	1.92443e-10	0.392377	0.948	0.758	0.19	5.09801e-06	M4
IL13RA1	3.26857e-10	0.392341	0.897	0.579	0.318	8.65878e-06	M4
NDUFAF3	1.78429e-12	0.392242	0.767	0.547	0.22	4.72676e-08	M3
RPL13	3.2371e-24	0.391692	0.99	0.996	-0.006	8.57541e-20	M4
MX2	3.66326e-05	0.391051	0.479	0.494	-0.015	0.970434	M1
TNIP2	1.36787e-10	0.390832	0.465	0.274	0.191	3.62362e-06	M3
MYD88	1.64814e-15	0.39062	0.843	0.631	0.212	4.36609e-11	M3
PSME1	3.35704e-14	0.389871	0.971	0.904	0.067	8.89313e-10	M3
RAP1GAP2	2.62946e-21	0.38941	0.483	0.198	0.285	6.96569e-17	M3
FOXP1	1.14968e-09	0.38909	0.866	0.73	0.136	3.04561e-05	M3
AC004556.3	3.29918e-163	0.388776	0.448	0.02	0.428	8.73985e-159	M2
JUNB	6.27226e-08	0.388772	0.942	0.915	0.027	0.00166158	M3
IL3RA	9.57077e-25	0.388241	0.302	0.077	0.225	2.53539e-20	M3
SH2D1B	1.22386e-102	0.388019	0.302	0.01	0.292	3.24211e-98	M3
DST	1.54298e-16	0.387932	0.505	0.164	0.341	4.08751e-12	M4
CCDC88C	4.83892e-13	0.387908	0.634	0.397	0.237	1.28188e-08	M3
PDCD5	1.61244e-12	0.386501	0.762	0.545	0.217	4.27152e-08	M3
GBP2	1.86329e-08	0.386116	0.709	0.561	0.148	0.000493605	M3
RPL21	7.93787e-25	0.386109	0.99	0.992	-0.002	2.10282e-20	M4
HIST1H1E	6.98109e-16	0.385624	0.494	0.24	0.254	1.84936e-11	M3
HLA-DMB	7.69967e-17	0.384646	0.758	0.751	0.007	2.03972e-12	M1
PLBD1	2.08527e-30	0.384183	0.95	0.761	0.189	5.52409e-26	M2
DOCK5	1.96029e-11	0.383572	0.657	0.471	0.186	5.19301e-07	M3
ACAA1	2.71382e-11	0.38263	0.797	0.612	0.185	7.18919e-07	M3
CYP1B1	2.0063e-08	0.382387	0.575	0.503	0.072	0.000531489	M1
IRF9	2.02143e-10	0.381883	0.715	0.534	0.181	5.35497e-06	M3
SSNA1	2.15336e-13	0.381322	0.791	0.59	0.201	5.70446e-09	M3
PID1	6.02557e-11	0.381315	0.619	0.283	0.336	1.59623e-06	M4
TUT7	3.24171e-07	0.381062	0.727	0.625	0.102	0.00858762	M3
IGFBP7	2.07816e-11	0.380928	0.784	0.407	0.377	5.50527e-07	M4
NECAP2	9.99698e-15	0.380915	0.756	0.512	0.244	2.6483e-10	M3
RBBP8	7.52261e-27	0.380779	0.337	0.088	0.249	1.99282e-22	M3
OAS2	7.05088e-12	0.380564	0.367	0.282	0.085	1.86785e-07	M1
PPM1G	7.35989e-11	0.378916	0.887	0.581	0.306	1.94971e-06	M4
SLC1A5	8.49689e-12	0.378624	0.722	0.351	0.371	2.25091e-07	M4
ATXN10	2.48436e-14	0.378165	0.804	0.43	0.374	6.58133e-10	M4
C1orf56	1.29962e-09	0.378097	0.634	0.425	0.209	3.44283e-05	M3
SH3BP1	6.26778e-11	0.377725	0.727	0.531	0.196	1.6604e-06	M3
MT-ND1	1.25833e-51	0.377451	1	1	0	3.33345e-47	M1
SELENOW	6.99008e-13	0.377235	0.762	0.55	0.212	1.85174e-08	M3
SNRNP25	8.14863e-19	0.37721	0.66	0.239	0.421	2.15865e-14	M4
STIM2	5.51829e-15	0.37656	0.523	0.271	0.252	1.46185e-10	M3
BTG2	1.34442e-08	0.37655	0.762	0.555	0.207	0.000356151	M3
CCNB1IP1	9.38304e-18	0.376136	0.485	0.151	0.334	2.48566e-13	M4
IFIT2	2.83021e-18	0.376117	0.477	0.192	0.285	7.4975e-14	M3
UBE2N	7.46913e-13	0.376078	0.663	0.448	0.215	1.97865e-08	M3
POMP	1.88351e-11	0.375952	0.919	0.786	0.133	4.98962e-07	M3
CCND3	8.59572e-12	0.37593	0.82	0.62	0.2	2.27709e-07	M3
SULT1A1	1.66769e-19	0.375928	0.831	0.863	-0.032	4.41788e-15	M1
FAM162A	1.99777e-18	0.375897	0.552	0.268	0.284	5.2923e-14	M3
ZBTB16	4.48775e-22	0.375637	0.285	0.14	0.145	1.18885e-17	M1
SNRPB	1.21235e-08	0.375439	0.907	0.733	0.174	0.000321164	M4
LYZ	1.72225e-31	0.375166	0.99	0.994	-0.004	4.56243e-27	M1
SCLT1	2.61249e-09	0.374524	0.587	0.41	0.177	6.92074e-05	M3
CHD9	6.10127e-09	0.374281	0.686	0.519	0.167	0.000161629	M3
REL	1.9619e-12	0.37425	0.843	0.635	0.208	5.19728e-08	M3
COX5A	1.34144e-09	0.374246	0.99	0.787	0.203	3.5536e-05	M4
SLC1A5	1.16663e-10	0.374054	0.547	0.352	0.195	3.09053e-06	M3
MRPL11	3.22892e-14	0.374054	0.825	0.446	0.379	8.55373e-10	M4
SYNGR2	7.39904e-11	0.373915	0.75	0.568	0.182	1.96008e-06	M3
RAB37	1.85836e-17	0.37355	0.424	0.172	0.252	4.92298e-13	M3
PFDN1	1.0239e-16	0.373399	0.622	0.352	0.27	2.7124e-12	M3
IL17RA	1.49697e-18	0.373284	0.839	0.861	-0.022	3.96564e-14	M1
ALDH16A1	1.07113e-12	0.372614	0.506	0.296	0.21	2.83753e-08	M3
PDLIM5	3.71703e-14	0.372525	0.64	0.39	0.25	9.84678e-10	M3
RGS2	2.35383e-07	0.372483	0.78	0.816	-0.036	0.00623552	M1
TOMM6	1.71937e-13	0.372413	0.959	0.86	0.099	4.55477e-09	M3
ARRB1	1.01152e-11	0.372309	0.773	0.6	0.173	2.67962e-07	M3
PID1	5.57155e-25	0.372293	0.366	0.193	0.173	1.47596e-20	M1
MAGEF1	7.91077e-33	0.372041	0.567	0.125	0.442	2.09564e-28	M4
PPP1CA	8.87045e-10	0.372028	0.884	0.777	0.107	2.34987e-05	M3
UBASH3B	1.28025e-22	0.371829	0.337	0.101	0.236	3.3915e-18	M3
MGST2	3.45443e-12	0.371635	0.825	0.458	0.367	9.15114e-08	M4
RALB	4.2202e-11	0.370453	0.715	0.51	0.205	1.11797e-06	M3
ARHGAP5	2.46898e-20	0.370444	0.515	0.149	0.366	6.54059e-16	M4
GRK3	2.63222e-11	0.369852	0.831	0.661	0.17	6.97302e-07	M3
LIMD1	1.69821e-14	0.36985	0.448	0.219	0.229	4.49873e-10	M3
TTC9	5.93368e-37	0.369762	0.302	0.053	0.249	1.57189e-32	M3
VCAN	5.51954e-28	0.369567	1	0.874	0.126	1.46218e-23	M2
BLOC1S1	1.67103e-11	0.369257	0.959	0.869	0.09	4.42672e-07	M3
C5AR1	2.17565e-13	0.369216	0.826	0.591	0.235	5.76352e-09	M3
ANXA5	1.06241e-14	0.368491	0.971	0.916	0.055	2.81442e-10	M3
AAMP	2.03961e-07	0.368228	0.564	0.418	0.146	0.00540314	M3
CARD16	2.27224e-10	0.368094	0.953	0.895	0.058	6.01939e-06	M3
HDAC9	5.54056e-10	0.367701	0.835	0.482	0.353	1.46775e-05	M4
MPC1	2.8221e-13	0.367665	0.674	0.443	0.231	7.47601e-09	M3
CD200R1	3.6767e-82	0.36755	0.392	0.021	0.371	9.73996e-78	M4
CDC42EP4	2.47481e-31	0.36711	0.32	0.069	0.251	6.55602e-27	M3
PAK1	1.55585e-08	0.366917	0.918	0.668	0.25	0.000412159	M4
PLAAT4	7.80024e-10	0.366599	0.651	0.455	0.196	2.06636e-05	M3
LRRFIP1	2.7024e-12	0.366489	0.983	0.961	0.022	7.15894e-08	M3
PLAUR	3.57462e-10	0.366352	0.756	0.557	0.199	9.46953e-06	M3
SPATA6	8.95483e-24	0.366087	0.39	0.123	0.267	2.37223e-19	M3
LMO2	8.38172e-11	0.365585	0.948	0.825	0.123	2.2204e-06	M3
TMEM9B	5.43302e-12	0.365531	0.657	0.446	0.211	1.43926e-07	M3
NPL	1.80058e-60	0.365405	0.698	0.3	0.398	4.76993e-56	M2
TNFSF10	0.000835385	0.365256	0.913	0.89	0.023	1	M3
SNHG25	5.05054e-56	0.365163	0.698	0.338	0.36	1.33794e-51	M2
PITPNM1	6.65322e-16	0.364988	0.506	0.258	0.248	1.7625e-11	M3
LINC00937	1.6555e-19	0.364846	0.32	0.188	0.132	4.3856e-15	M1
AIG1	5.02043e-26	0.364761	0.401	0.124	0.277	1.32996e-21	M3
HSPE1	7.16674e-10	0.364414	0.866	0.526	0.34	1.89854e-05	M4
TMSB4X	9.61043e-17	0.363927	1	1	0	2.5459e-12	M4
PSTPIP2	2.98089e-13	0.363436	0.657	0.407	0.25	7.89667e-09	M3
COX6C	7.56722e-12	0.363289	0.936	0.868	0.068	2.00463e-07	M3
VMP1	2.37106e-34	0.362092	0.984	0.886	0.098	6.28118e-30	M2
EGR1	7.51756e-24	0.361851	0.334	0.151	0.183	1.99148e-19	M2
FNIP2	4.21556e-11	0.361064	0.529	0.327	0.202	1.11674e-06	M3
RALY	6.91748e-12	0.360599	0.785	0.58	0.205	1.83251e-07	M3
RTN1	2.49526e-12	0.360371	0.68	0.315	0.365	6.61019e-08	M4
HK1	4.83941e-10	0.360142	0.727	0.548	0.179	1.28201e-05	M3
HPS5	4.51756e-19	0.359991	0.608	0.207	0.401	1.19675e-14	M4
OAZ2	1.60105e-07	0.359881	0.703	0.57	0.133	0.00424133	M3
COX7A2	2.03887e-13	0.359872	0.953	0.872	0.081	5.40118e-09	M3
PRDX1	2.37143e-08	0.359544	0.907	0.818	0.089	0.000628217	M3
S100A11	1.37061e-16	0.359228	0.994	0.984	0.01	3.63089e-12	M3
TRG-AS1	1.0881e-78	0.358845	0.568	0.168	0.4	2.88248e-74	M2
VSIR	6.50844e-11	0.35871	0.977	0.935	0.042	1.72415e-06	M3
PFKL	5.4468e-10	0.358615	0.663	0.495	0.168	1.44291e-05	M3
HLA-C	8.93807e-24	0.358481	0.994	0.992	0.002	2.36778e-19	M3
NUP214	1.57788e-19	0.35812	0.844	0.881	-0.037	4.17997e-15	M1
SLC9A7	2.3751e-47	0.35797	0.423	0.051	0.372	6.29188e-43	M4
EML4	8.03473e-14	0.357969	0.564	0.328	0.236	2.12848e-09	M3
TMTC1	3.31738e-39	0.357936	0.285	0.043	0.242	8.78808e-35	M3
GABARAPL2	1.59719e-09	0.357592	0.938	0.769	0.169	4.23112e-05	M4
C12orf57	2.04633e-10	0.357573	0.593	0.382	0.211	5.42093e-06	M3
LGALS2	0.00791144	0.357156	0.652	0.702	-0.05	1	M1
PTRHD1	2.55146e-09	0.356602	0.876	0.571	0.305	6.75908e-05	M4
NRGN	0.000379093	0.356459	0.759	0.81	-0.051	1	M1
ARPC4	4.18111e-13	0.356444	0.942	0.837	0.105	1.10762e-08	M3
DYNC1LI1	9.80441e-12	0.355832	0.698	0.485	0.213	2.59729e-07	M3
RUNX2	8.5102e-25	0.355805	0.454	0.103	0.351	2.25444e-20	M4
RAB7A	3.33564e-09	0.355394	0.938	0.726	0.212	8.83644e-05	M4
RBIS	1.87134e-08	0.355078	0.948	0.752	0.196	0.000495736	M4
RNF126	3.08726e-08	0.35443	0.512	0.342	0.17	0.000817847	M3
CDK6	9.63553e-19	0.354394	0.515	0.156	0.359	2.55255e-14	M4
SLFN5	2.0775e-09	0.354254	0.535	0.332	0.203	5.50351e-05	M3
MRAS	2.08225e-38	0.354123	0.297	0.049	0.248	5.51609e-34	M3
CDK2AP1	1.54586e-09	0.353711	0.57	0.375	0.195	4.09514e-05	M3
EIF3D	4.35262e-09	0.353685	0.99	0.712	0.278	0.000115305	M4
BRK1	2.66501e-09	0.353575	0.948	0.836	0.112	7.05987e-05	M4
MT-ND2	2.20729e-35	0.353293	1	1	0	5.84733e-31	M1
SRI	1.8338e-09	0.352983	0.727	0.569	0.158	4.85792e-05	M3
FRAT2	1.19315e-35	0.352935	0.862	0.598	0.264	3.16076e-31	M2
CBL	1.23755e-12	0.352635	0.762	0.564	0.198	3.2784e-08	M3
LDHB	6.99021e-07	0.352365	0.825	0.631	0.194	0.0185178	M4
POLR2K	1.89374e-11	0.352168	0.593	0.397	0.196	5.0167e-07	M3
CACUL1	7.73637e-11	0.352099	0.68	0.468	0.212	2.04944e-06	M3
NHP2	7.44374e-11	0.352046	0.835	0.478	0.357	1.97192e-06	M4
ITSN2	5.0623e-11	0.351695	0.797	0.61	0.187	1.34105e-06	M3
MIS18BP1	1.45206e-08	0.351475	0.878	0.784	0.094	0.000384665	M3
ENSA	5.57852e-11	0.351337	0.866	0.579	0.287	1.47781e-06	M4
C3AR1	1.03934e-12	0.350636	0.483	0.254	0.229	2.75333e-08	M3
HAVCR2	9.58208e-13	0.350492	0.649	0.288	0.361	2.53839e-08	M4
LIMD2	1.03862e-07	0.350191	0.99	0.88	0.11	0.0027514	M4
IRF4	9.61706e-26	0.349565	0.392	0.077	0.315	2.54766e-21	M4
CD2	7.39547e-33	0.349409	0.474	0.086	0.388	1.95913e-28	M4
SELENOK	5.38119e-11	0.348798	0.703	0.527	0.176	1.42553e-06	M3
YWHAE	3.21848e-07	0.348617	0.969	0.755	0.214	0.00852607	M4
LITAF	6.87784e-11	0.348506	0.541	0.491	0.05	1.82201e-06	M1
CD300LF	4.19491e-11	0.347842	0.692	0.482	0.21	1.11127e-06	M3
RFLNB	5.72381e-36	0.347729	0.748	0.442	0.306	1.5163e-31	M2
PTMA	1.37809e-18	0.347451	0.994	0.99	0.004	3.6507e-14	M3
PTGDR2	1.37592e-100	0.347246	0.273	0.007	0.266	3.64496e-96	M3
EPB41L3	1.31053e-12	0.346673	0.576	0.331	0.245	3.47172e-08	M3
P2RY13	4.10815e-10	0.346607	0.633	0.646	-0.013	1.08829e-05	M1
CORO1A	1.41567e-12	0.346485	1	0.962	0.038	3.75025e-08	M4
SEMA4A	3.45245e-06	0.346476	0.763	0.417	0.346	0.091459	M4
IRF8	0.00271683	0.346425	0.619	0.428	0.191	1	M4
PPIB	8.06654e-07	0.346409	0.969	0.847	0.122	0.0213691	M4
EPHA1-AS1	5.26564e-100	0.346139	0.36	0.04	0.32	1.39492e-95	M2
RPS4Y1	1.08279e-08	0.345932	0.948	0.872	0.076	0.000286843	M4
SINHCAF	2.77804e-17	0.345897	0.619	0.23	0.389	7.3593e-13	M4
RPS13	7.22072e-23	0.345857	0.99	0.993	-0.003	1.91284e-18	M4
DGUOK	1.62252e-09	0.345682	0.674	0.515	0.159	4.29822e-05	M3
MLX	1.27712e-13	0.345494	0.733	0.502	0.231	3.38323e-09	M3
DAZAP2	4.75898e-19	0.345052	0.879	0.942	-0.063	1.2607e-14	M1
ODF3B	4.20912e-11	0.345044	0.49	0.444	0.046	1.11504e-06	M1
SCIMP	1.09223e-09	0.344662	0.767	0.604	0.163	2.89343e-05	M3
ANXA2	6.57149e-37	0.344376	0.988	0.903	0.085	1.74085e-32	M2
SNED1	8.33614e-81	0.344353	0.273	0.013	0.26	2.20833e-76	M3
SAP18	9.05766e-09	0.34432	0.895	0.817	0.078	0.000239946	M3
RPL12	4.27545e-19	0.344021	0.99	0.991	-0.001	1.13261e-14	M4
PRADC1	4.11998e-22	0.343862	0.355	0.112	0.243	1.09142e-17	M3
LYNX1	1.28539e-104	0.343421	0.267	0.006	0.261	3.40513e-100	M3
MAP3K13	9.69644e-20	0.342424	0.639	0.215	0.424	2.56868e-15	M4
MAP3K7CL	0.00673016	0.342313	0.414	0.43	-0.016	1	M1
H2AFY	1.31681e-07	0.342189	0.99	0.916	0.074	0.00348837	M4
PTMS	1.47622e-13	0.342186	0.495	0.182	0.313	3.91066e-09	M4
DMXL2	5.02508e-07	0.341891	0.732	0.766	-0.034	0.0133119	M1
RGS12	1.43027e-22	0.341476	0.331	0.098	0.233	3.78893e-18	M3
TPPP3	6.25354e-17	0.341354	0.384	0.149	0.235	1.65662e-12	M3
CSTB	6.55532e-10	0.341204	0.99	0.893	0.097	1.73657e-05	M4
LSM4	3.75893e-10	0.341196	0.928	0.586	0.342	9.95779e-06	M4
PDLIM1	2.38006e-21	0.340331	0.454	0.118	0.336	6.30502e-17	M4
LGALS1	2.24757e-38	0.340084	0.997	0.944	0.053	5.95404e-34	M2
SET	2.00693e-07	0.33938	0.99	0.863	0.127	0.00531656	M4
ZFAND6	2.90356e-12	0.33926	0.727	0.502	0.225	7.69183e-08	M3
RPL11	6.77507e-27	0.339229	0.99	0.996	-0.006	1.79478e-22	M4
TMEM156	1.28062e-89	0.339013	0.402	0.02	0.382	3.39248e-85	M4
CCDC6	1.84886e-16	0.338732	0.722	0.288	0.434	4.89783e-12	M4
TLE5	2.72732e-09	0.33853	0.969	0.703	0.266	7.22495e-05	M4
RAB29	2.8157e-12	0.338332	0.523	0.293	0.23	7.45907e-08	M3
GUCY1A1	2.65543e-48	0.338074	0.267	0.029	0.238	7.03451e-44	M3
NCOA4	1.63535e-16	0.337869	0.805	0.872	-0.067	4.33219e-12	M1
AGA	6.12068e-20	0.337467	0.424	0.165	0.259	1.62143e-15	M3
CD1E	5.94492e-67	0.336897	0.289	0.013	0.276	1.57487e-62	M4
MED10	3.23758e-12	0.336864	0.645	0.428	0.217	8.57667e-08	M3
DANCR	6.62165e-20	0.336841	0.619	0.202	0.417	1.75414e-15	M4
NREP	5.24308e-26	0.336646	0.464	0.105	0.359	1.38894e-21	M4
TPMT	1.32664e-13	0.336361	0.552	0.31	0.242	3.5144e-09	M3
RHOG	2.72683e-11	0.336326	0.948	0.829	0.119	7.22364e-07	M3
PHB	8.64332e-11	0.336226	0.825	0.461	0.364	2.2897e-06	M4
COX20	2.58511e-10	0.33606	0.593	0.381	0.212	6.84822e-06	M3
OAS3	8.89629e-13	0.336055	0.459	0.225	0.234	2.35672e-08	M3
YPEL2	2.46413e-09	0.335903	0.628	0.439	0.189	6.52772e-05	M3
RNF149	5.12342e-09	0.335724	0.895	0.801	0.094	0.000135724	M3
GNAI2	1.26866e-16	0.335664	1	0.974	0.026	3.36081e-12	M3
HIST1H1D	6.71817e-08	0.335519	0.302	0.161	0.141	0.00177971	M3
MAP3K1	1.00615e-10	0.335462	0.866	0.71	0.156	2.66539e-06	M3
RANBP1	1.02249e-10	0.334667	0.876	0.503	0.373	2.70867e-06	M4
CCM2	8.48419e-10	0.334604	0.669	0.492	0.177	2.24755e-05	M3
TCTN3	2.91e-17	0.334397	0.402	0.11	0.292	7.70887e-13	M4
ATP6V0C	4.81191e-12	0.334264	0.959	0.929	0.03	1.27472e-07	M3
CCDC90B	1.95661e-11	0.332941	0.483	0.286	0.197	5.18325e-07	M3
UBB	1.39755e-09	0.332836	0.948	0.881	0.067	3.70226e-05	M3
SDCBP	4.31385e-39	0.332826	0.985	0.88	0.105	1.14278e-34	M2
MT-ND5	9.45286e-09	0.332501	1	0.996	0.004	0.000250416	M4
PTPN18	1.00026e-07	0.332279	0.82	0.683	0.137	0.00264978	M3
RABEP1	6.168e-10	0.332249	0.517	0.32	0.197	1.63396e-05	M3
ITGAM	1.56671e-41	0.33194	0.881	0.585	0.296	4.15038e-37	M2
GRN	3.02895e-35	0.331628	0.999	0.921	0.078	8.02399e-31	M2
CIB1	5.50319e-10	0.331605	0.837	0.69	0.147	1.45785e-05	M3
RPL31	5.37548e-09	0.331407	0.99	0.946	0.044	0.000142402	M4
IGFLR1	4.93945e-11	0.331364	0.907	0.54	0.367	1.30851e-06	M4
TCF4	4.00047e-12	0.331139	0.639	0.291	0.348	1.05976e-07	M4
NCL	2.96259e-06	0.330685	0.979	0.795	0.184	0.0784819	M4
KRAS	2.30118e-08	0.330442	0.686	0.501	0.185	0.000609606	M3
SKIL	1.81609e-14	0.330406	0.483	0.245	0.238	4.81102e-10	M3
DDX5	2.3396e-12	0.330185	0.988	0.949	0.039	6.19784e-08	M3
VIM	4.72648e-05	0.3293	0.99	0.994	-0.004	1	M4
RPL27A	8.25152e-14	0.329284	0.994	0.964	0.03	2.18591e-09	M3
ARL5A	1.82652e-08	0.328971	0.876	0.592	0.284	0.000483862	M4
STK17B	3.20675e-10	0.328782	0.919	0.801	0.118	8.495e-06	M3
NDUFS8	2.07197e-09	0.328561	0.907	0.62	0.287	5.48884e-05	M4
LPCAT2	1.8554e-08	0.328518	0.581	0.406	0.175	0.000491514	M3
DNAJA1	2.43523e-09	0.3284	0.855	0.743	0.112	6.45117e-05	M3
SARAF	1.44894e-08	0.327982	0.979	0.869	0.11	0.000383839	M4
MT2A	6.25319e-05	0.327771	0.6	0.609	-0.009	1	M1
RBBP7	5.18776e-16	0.327567	0.564	0.304	0.26	1.37429e-11	M3
GPR155	2.02554e-07	0.327261	0.471	0.311	0.16	0.00536586	M3
AHR	7.92094e-06	0.327174	0.814	0.5	0.314	0.209834	M4
ITGA4	3.61123e-14	0.326847	0.774	0.788	-0.014	9.56651e-10	M1
PADI4	3.01699e-48	0.326468	0.525	0.21	0.315	7.9923e-44	M2
HLA-C	1.1131e-64	0.326145	1	0.989	0.011	2.94871e-60	M2
CDC42SE2	6.16922e-10	0.325967	0.866	0.573	0.293	1.63429e-05	M4
PPHLN1	4.55796e-11	0.325772	0.763	0.417	0.346	1.20745e-06	M4
BCL7A	4.4111e-64	0.325604	0.33	0.02	0.31	1.16854e-59	M4
RIN3	1.14777e-07	0.325441	0.738	0.586	0.152	0.00304055	M3
DEPTOR	7.96858e-93	0.324905	0.309	0.009	0.3	2.11096e-88	M4
CYTH4	1.42464e-10	0.324307	0.831	0.651	0.18	3.774e-06	M3
HSPD1	4.64649e-08	0.324186	0.825	0.561	0.264	0.0012309	M4
SGPP1	4.70376e-18	0.324088	0.302	0.099	0.203	1.24607e-13	M3
IL1R2	6.05633e-11	0.324007	0.381	0.137	0.244	1.60438e-06	M4
RAPGEF1	2.01205e-10	0.323417	0.564	0.358	0.206	5.33011e-06	M3
SH3BP5	8.27144e-09	0.32321	0.67	0.35	0.32	0.000219119	M4
EIF4A2	4.44842e-09	0.323156	0.843	0.687	0.156	0.000117843	M3
FAM126A	2.7364e-12	0.322636	0.517	0.287	0.23	7.24901e-08	M3
IMPDH2	3.51907e-12	0.322367	0.588	0.243	0.345	9.32237e-08	M4
NBDY	3.32223e-11	0.322258	0.701	0.325	0.376	8.80092e-07	M4
MT-ND4L	3.36249e-19	0.322182	0.957	0.986	-0.029	8.90757e-15	M1
CDIP1	6.72185e-21	0.322135	0.36	0.119	0.241	1.78069e-16	M3
MAGED2	1.28188e-12	0.322018	0.39	0.187	0.203	3.39584e-08	M3
SFT2D2	5.44243e-09	0.321985	0.715	0.549	0.166	0.000144175	M3
ACTB	3.32493e-21	0.321965	1	1	0	8.80807e-17	M3
GPRIN3	1.10454e-21	0.32181	0.474	0.121	0.353	2.92602e-17	M4
HHEX	4.03982e-06	0.321553	0.715	0.586	0.129	0.107019	M3
PARK7	2.12021e-08	0.321075	0.959	0.851	0.108	0.000561664	M4
ALDOA	5.34438e-46	0.321046	0.71	0.374	0.336	1.41578e-41	M2
IDH2	3.64218e-08	0.320866	0.763	0.451	0.312	0.00096485	M4
CACYBP	5.1603e-06	0.320808	0.564	0.432	0.132	0.136702	M3
APOL6	7.63717e-07	0.320801	0.564	0.588	-0.024	0.0202316	M1
NT5C	1.42637e-11	0.320697	0.616	0.4	0.216	3.77859e-07	M3
RAB5IF	1.42428e-35	0.320668	0.952	0.797	0.155	3.77306e-31	M2
RPL35A	1.22984e-19	0.31973	0.99	0.992	-0.002	3.25798e-15	M4
ST13	2.2289e-08	0.31952	0.938	0.689	0.249	0.000590458	M4
SRSF3	2.32391e-08	0.319458	0.969	0.844	0.125	0.000615628	M4
GBP5	7.86645e-08	0.319381	0.291	0.145	0.146	0.0020839	M3
PGAM1	1.78905e-32	0.31913	0.944	0.736	0.208	4.73936e-28	M2
ENY2	1.38865e-09	0.319121	0.901	0.806	0.095	3.67867e-05	M3
EIF2AK4	7.63478e-13	0.319018	0.753	0.364	0.389	2.02253e-08	M4
GPR183	1.17009e-30	0.318882	0.381	0.063	0.318	3.09969e-26	M4
STX10	4.11232e-36	0.31869	0.861	0.594	0.267	1.08939e-31	M2
GLIPR2	1.19414e-34	0.318556	0.925	0.684	0.241	3.1634e-30	M2
CXCR4	3.37798e-10	0.318518	0.409	0.331	0.078	8.9486e-06	M1
RASGEF1B	6.78286e-14	0.318251	0.297	0.112	0.185	1.79685e-09	M3
TMBIM4	8.56263e-13	0.317897	0.971	0.904	0.067	2.26833e-08	M3
SLAMF7	9.68681e-26	0.317853	0.297	0.069	0.228	2.56613e-21	M3
LINC01578	6.79574e-10	0.317848	0.837	0.704	0.133	1.80026e-05	M3
PSMC4	1.16643e-10	0.317504	0.581	0.381	0.2	3.09e-06	M3
NFATC2	3.12009e-49	0.317187	0.402	0.043	0.359	8.26544e-45	M4
NPC2	9.10386e-10	0.317127	0.953	0.915	0.038	2.4117e-05	M3
PSME2	2.10378e-10	0.317002	0.797	0.844	-0.047	5.57313e-06	M1
TMEM243	1.16858e-08	0.316987	0.732	0.396	0.336	0.000309569	M4
FPR1	4.5375e-12	0.316734	0.829	0.833	-0.004	1.20203e-07	M1
HOMER2	1.07741e-30	0.316667	0.34	0.052	0.288	2.85416e-26	M4
ATP5MC3	2.23257e-08	0.316484	0.942	0.856	0.086	0.00059143	M3
MYDGF	4.70455e-06	0.31634	0.876	0.621	0.255	0.124628	M4
PPP1R7	2.04122e-10	0.316333	0.698	0.489	0.209	5.4074e-06	M3
MRPS24	1.92053e-08	0.316192	0.918	0.659	0.259	0.000508767	M4
PDIA3	8.13791e-05	0.316133	0.948	0.741	0.207	1	M4
ANG	8.30076e-68	0.316077	0.413	0.101	0.312	2.19895e-63	M2
TMEM273	3.67324e-39	0.31599	0.34	0.039	0.301	9.73078e-35	M4
SNX5	2.50697e-10	0.315557	0.715	0.51	0.205	6.6412e-06	M3
OLA1	8.90761e-12	0.315428	0.814	0.44	0.374	2.35972e-07	M4
RNF141	1.07832e-08	0.315241	0.605	0.427	0.178	0.000285657	M3
PPP1CB	8.90761e-10	0.314995	0.901	0.735	0.166	2.35971e-05	M3
CLEC12A	2.88615e-14	0.314759	0.846	0.916	-0.07	7.6457e-10	M1
PRKACA	2.50299e-06	0.314515	0.703	0.588	0.115	0.0663066	M3
HSPA8	7.278e-06	0.31441	0.969	0.82	0.149	0.192801	M4
IRF1	7.97115e-08	0.31412	0.793	0.846	-0.053	0.00211164	M1
S100A11	1.87985e-50	0.313951	1	0.979	0.021	4.97992e-46	M2
SMIM26	7.71696e-09	0.313249	0.907	0.725	0.182	0.00020443	M4
DNAJC15	1.64304e-09	0.313212	0.907	0.63	0.277	4.35259e-05	M4
FAM49A	3.46836e-09	0.313192	0.727	0.532	0.195	9.18803e-05	M3
MRPS15	7.90266e-10	0.313183	0.835	0.455	0.38	2.09349e-05	M4
C5orf56	1.32439e-13	0.312955	0.442	0.211	0.231	3.50845e-09	M3
IFT20	3.93648e-08	0.312829	0.773	0.417	0.356	0.00104281	M4
C20orf27	3.60404e-36	0.312596	0.888	0.626	0.262	9.54746e-32	M2
AIG1	1.23783e-19	0.312458	0.464	0.131	0.333	3.27912e-15	M4
BIRC3	1.14603e-11	0.312455	0.43	0.219	0.211	3.03594e-07	M3
SAMD9L	6.14437e-10	0.311999	0.564	0.349	0.215	1.6277e-05	M3
LINC-PINT	3.23853e-07	0.31181	0.419	0.265	0.154	0.00857919	M3
SLC39A10	4.29886e-14	0.311758	0.67	0.284	0.386	1.13881e-09	M4
TBXAS1	4.37046e-08	0.311532	0.843	0.713	0.13	0.00115778	M3
COX6A1	1.15159e-10	0.311297	0.953	0.867	0.086	3.05067e-06	M3
IL16	2.93454e-09	0.311006	0.804	0.463	0.341	7.77389e-05	M4
PUF60	3.08609e-09	0.310835	0.64	0.479	0.161	8.17536e-05	M3
S100A4	1.09184e-48	0.310832	1	0.989	0.011	2.8924e-44	M2
PAPSS2	3.21929e-28	0.310622	0.273	0.056	0.217	8.52822e-24	M3
GFOD1	9.24563e-24	0.310485	0.331	0.09	0.241	2.44926e-19	M3
IDI1	1.51812e-11	0.310394	0.541	0.324	0.217	4.02164e-07	M3
LINC00963	1.36933e-09	0.309806	0.43	0.386	0.044	3.62749e-05	M1
SDHB	2.15391e-08	0.309627	0.721	0.565	0.156	0.000570593	M3
ST6GAL1	3.87335e-09	0.309542	0.39	0.228	0.162	0.000102609	M3
PPM1F	6.89907e-10	0.30935	0.709	0.513	0.196	1.82763e-05	M3
PARP9	7.55798e-10	0.309151	0.645	0.42	0.225	2.00218e-05	M3
SNN	1.76334e-08	0.309106	0.576	0.395	0.181	0.000467127	M3
SAMD9L	3.15487e-05	0.309003	0.377	0.344	0.033	0.835756	M1
TBC1D1	5.19956e-07	0.308831	0.634	0.472	0.162	0.0137741	M3
CDK2AP1	3.31529e-09	0.307999	0.701	0.375	0.326	8.78254e-05	M4
GSTP1	3.67018e-08	0.307851	0.99	0.963	0.027	0.000972267	M4
DTNA	4.9191e-29	0.307809	0.258	0.031	0.227	1.30312e-24	M4
ZFP36L2	2.27811e-17	0.30772	0.929	0.968	-0.039	6.03495e-13	M1
HSH2D	2.54018e-13	0.307623	0.436	0.212	0.224	6.7292e-09	M3
RPS27	4.31778e-20	0.307498	1	0.995	0.005	1.14382e-15	M3
PPCDC	2.19493e-13	0.307343	0.349	0.149	0.2	5.8146e-09	M3
CISD1	7.82906e-15	0.307266	0.557	0.205	0.352	2.074e-10	M4
CUX1	4.06465e-07	0.307094	0.791	0.673	0.118	0.0107677	M3
MAP3K8	4.28417e-12	0.307075	0.5	0.281	0.219	1.13492e-07	M3
ZFP36	1.26607e-22	0.306761	0.879	0.683	0.196	3.35395e-18	M2
NDUFA6	5.74648e-09	0.306349	0.785	0.607	0.178	0.00015223	M3
CCDC69	7.89233e-09	0.306348	0.662	0.689	-0.027	0.000209076	M1
HAX1	9.27074e-08	0.306309	0.558	0.415	0.143	0.00245591	M3
LAP3	0.00385148	0.305709	0.556	0.617	-0.061	1	M1
SMAP2	7.65671e-17	0.305651	0.881	0.944	-0.063	2.02834e-12	M1
LDHA	6.83606e-07	0.305524	0.948	0.755	0.193	0.0181094	M4
HK3	1.43138e-08	0.305349	0.605	0.399	0.206	0.000379186	M3
SLAMF8	1.86657e-41	0.305271	0.258	0.021	0.237	4.94473e-37	M4
ATP5MF	2.94969e-07	0.305046	0.948	0.871	0.077	0.00781403	M4
ABI3	3.31789e-13	0.305043	0.835	0.386	0.449	8.78942e-09	M4
CELF2	9.04294e-06	0.304946	0.913	0.843	0.07	0.239556	M3
RESF1	2.05512e-23	0.304732	0.827	0.603	0.224	5.44423e-19	M2
MAP4K2	5.16052e-12	0.304017	0.384	0.189	0.195	1.36707e-07	M3
WDFY4	2.10165e-09	0.303946	0.474	0.204	0.27	5.56749e-05	M4
PRMT2	6.35023e-06	0.303899	0.762	0.619	0.143	0.168224	M3
NDFIP1	1.06082e-05	0.30366	0.918	0.668	0.25	0.281023	M4
REST	1.4617e-09	0.303433	0.634	0.432	0.202	3.8722e-05	M3
MAP4	1.64925e-06	0.303255	0.471	0.33	0.141	0.0436904	M3
DDX17	8.70742e-16	0.30324	0.91	0.975	-0.065	2.30668e-11	M1
GYPC	3.02432e-10	0.302788	0.66	0.328	0.332	8.01172e-06	M4
VOPP1	1.16724e-11	0.302641	0.619	0.274	0.345	3.09214e-07	M4
MDH2	1.47373e-07	0.302234	0.907	0.7	0.207	0.00390406	M4
WASHC3	1.76437e-10	0.302219	0.529	0.332	0.197	4.674e-06	M3
TBCD	1.81725e-12	0.302195	0.372	0.177	0.195	4.81406e-08	M3
PRDX4	5.06565e-12	0.302177	0.488	0.277	0.211	1.34194e-07	M3
UXT	6.85435e-09	0.301928	0.979	0.755	0.224	0.000181579	M4
MAGOH	5.67125e-09	0.301793	0.686	0.503	0.183	0.000150237	M3
EIF2AK2	0.00405658	0.301695	0.415	0.434	-0.019	1	M1
RPA2	1.1986e-09	0.301425	0.512	0.323	0.189	3.1752e-05	M3
SRBD1	3.06091e-15	0.301222	0.355	0.138	0.217	8.10865e-11	M3
AOAH	4.71463e-08	0.301134	0.717	0.785	-0.068	0.00124895	M1
UBE2L3	4.65546e-08	0.300844	0.918	0.662	0.256	0.00123328	M4
ENO1	1.0217e-29	0.300561	0.984	0.881	0.103	2.70658e-25	M2
CSF3R	1.21767e-09	0.30032	0.921	0.866	0.055	3.22572e-05	M1
TREM1	1.70096e-09	0.299942	0.353	0.281	0.072	4.506e-05	M1
DUSP23	9.49711e-10	0.299849	0.773	0.448	0.325	2.51588e-05	M4
IFNAR2	1.7872e-08	0.2998	0.616	0.443	0.173	0.000473448	M3
SNRPG	7.47321e-10	0.299503	0.866	0.717	0.149	1.97973e-05	M3
MRPL4	1.48524e-09	0.298943	0.753	0.386	0.367	3.93456e-05	M4
IRAK3	5.14088e-05	0.298775	0.704	0.776	-0.072	1	M1
PHETA1	2.94225e-22	0.298485	0.402	0.09	0.312	7.7943e-18	M4
TLR2	5.82888e-07	0.29844	0.671	0.721	-0.05	0.0154413	M1
GASK1B	6.68375e-07	0.297992	0.54	0.533	0.007	0.0177059	M1
F13A1	2.85388e-24	0.297319	0.698	0.449	0.249	7.56022e-20	M2
ALDH2	2.64051e-26	0.297038	0.95	0.759	0.191	6.99498e-22	M2
GSTK1	5.70635e-08	0.296473	0.953	0.836	0.117	0.00151167	M3
DOCK10	3.90327e-11	0.296468	0.629	0.294	0.335	1.03402e-06	M4
ERGIC1	3.42782e-08	0.296129	0.622	0.418	0.204	0.000908063	M3
CHST12	2.8831e-16	0.295863	0.619	0.221	0.398	7.63762e-12	M4
RAN	5.35201e-09	0.29563	0.901	0.746	0.155	0.00014178	M3
ADAR	1.41618e-08	0.294924	0.698	0.752	-0.054	0.00037516	M1
KCNMB1	1.2074e-18	0.294661	0.577	0.178	0.399	3.19851e-14	M4
ZFP36L1	1.40575e-19	0.294546	0.971	0.841	0.13	3.72396e-15	M2
FKBP1A	2.44668e-08	0.294391	0.983	0.921	0.062	0.000648151	M3
EEF1E1	2.76632e-16	0.294206	0.66	0.248	0.412	7.32825e-12	M4
METRNL	1.03734e-07	0.294115	0.835	0.5	0.335	0.00274803	M4
PCED1B-AS1	1.49492e-10	0.293914	0.349	0.163	0.186	3.96019e-06	M3
SH3BGRL3	1.90104e-53	0.293851	1	0.986	0.014	5.03604e-49	M2
PLP2	7.4872e-29	0.293664	0.898	0.692	0.206	1.98343e-24	M2
MED11	1.47777e-07	0.293595	0.39	0.245	0.145	0.00391475	M3
ARHGEF18	8.82912e-15	0.293501	0.453	0.215	0.238	2.33892e-10	M3
LSM5	3.68562e-09	0.293336	0.804	0.461	0.343	9.76357e-05	M4
YWHAH	9.08928e-06	0.293156	0.715	0.599	0.116	0.240784	M3
SNRPG	5.92266e-07	0.293138	0.928	0.719	0.209	0.0156897	M4
NUB1	2.53194e-08	0.29272	0.657	0.472	0.185	0.000670737	M3
HNRNPDL	2.41228e-08	0.292534	0.913	0.827	0.086	0.000639038	M3
H1FX	0.000207947	0.29253	0.876	0.688	0.188	1	M4
YIF1A	1.81611e-06	0.292514	0.483	0.353	0.13	0.0481105	M3
U2SURP	2.06261e-06	0.292448	0.727	0.588	0.139	0.0546405	M3
KIAA0319L	2.50641e-05	0.292312	0.488	0.488	0	0.663974	M1
RMC1	2.00237e-15	0.292249	0.308	0.113	0.195	5.30447e-11	M3
RNASE6	6.1716e-06	0.29214	0.887	0.647	0.24	0.163492	M4
IFI6	1.51644e-09	0.291888	0.663	0.441	0.222	4.0172e-05	M3
SERBP1	1.4372e-07	0.291763	0.959	0.866	0.093	0.00380729	M4
RPLP2	1.70165e-17	0.291752	0.99	0.99	0	4.50785e-13	M4
ILF2	1.43384e-08	0.291669	0.856	0.529	0.327	0.000379838	M4
ABCE1	4.36311e-12	0.291415	0.67	0.305	0.365	1.15583e-07	M4
MCRIP1	1.23131e-10	0.291339	0.634	0.43	0.204	3.26185e-06	M3
TRPV2	2.07573e-14	0.291302	0.619	0.233	0.386	5.49882e-10	M4
MPC2	1.26224e-13	0.2911	0.773	0.366	0.407	3.34381e-09	M4
MIEN1	2.07869e-11	0.290814	0.721	0.479	0.242	5.50666e-07	M3
MTFMT	1.0649e-28	0.290706	0.433	0.084	0.349	2.82102e-24	M4
EPSTI1	2.77534e-05	0.290426	0.382	0.346	0.036	0.735216	M1
TUFM	9.31226e-07	0.290363	0.887	0.689	0.198	0.0246691	M4
YIF1B	1.37028e-11	0.290181	0.68	0.329	0.351	3.63e-07	M4
IFIT3	0.00112339	0.290118	0.285	0.249	0.036	1	M1
RPL30	1.72536e-19	0.289775	1	0.996	0.004	4.57065e-15	M4
CARS2	7.79694e-07	0.289721	0.543	0.562	-0.019	0.0206549	M1
LYRM4	8.5599e-15	0.28969	0.588	0.22	0.368	2.2676e-10	M4
EPSTI1	1.84167e-06	0.289595	0.517	0.356	0.161	0.0487877	M3
RFK	6.39453e-09	0.289308	0.459	0.286	0.173	0.000169397	M3
MXD4	3.33096e-06	0.289058	0.727	0.6	0.127	0.0882405	M3
CCT7	4.85939e-08	0.288999	0.763	0.468	0.295	0.0012873	M4
MAFG	1.35154e-45	0.288954	0.587	0.263	0.324	3.58035e-41	M2
STK32C	3.3251e-05	0.288279	0.378	0.264	0.114	0.880851	M3
DCTN3	1.09071e-08	0.287942	0.797	0.625	0.172	0.000288941	M3
NDUFA5	3.69156e-09	0.287914	0.674	0.486	0.188	9.7793e-05	M3
DNPH1	8.00693e-10	0.287879	0.459	0.277	0.182	2.12112e-05	M3
ZC2HC1A	1.04983e-08	0.2878	0.337	0.179	0.158	0.00027811	M3
UHMK1	5.65574e-05	0.287701	0.564	0.439	0.125	1	M3
WDR33	1.19487e-08	0.287298	0.711	0.401	0.31	0.000316533	M4
MAP2K3	4.52151e-06	0.286688	0.727	0.582	0.145	0.119779	M3
STK40	3.60955e-11	0.286324	0.541	0.308	0.233	9.56206e-07	M3
C2CD5	1.21155e-08	0.286265	0.366	0.198	0.168	0.000320952	M3
TMA16	2.23736e-07	0.286124	0.465	0.298	0.167	0.005927	M3
EI24	4.42552e-06	0.286072	0.588	0.304	0.284	0.117236	M4
FBP1	2.05037e-09	0.285988	0.711	0.403	0.308	5.43164e-05	M4
DOCK2	5.95729e-06	0.28595	0.826	0.762	0.064	0.157814	M3
SPG11	1.83913e-07	0.285397	0.709	0.55	0.159	0.00487203	M3
CR1	7.446e-06	0.284929	0.323	0.275	0.048	0.197252	M1
LITAF	1.61699e-06	0.284905	0.804	0.509	0.295	0.0428357	M4
FGR	2.69546e-08	0.284684	0.953	0.879	0.074	0.000714054	M3
PRDX2	6.43147e-07	0.284597	0.68	0.402	0.278	0.0170376	M4
RPS9	1.29167e-16	0.284426	0.99	0.989	0.001	3.42175e-12	M4
IL18	4.43547e-50	0.284199	0.534	0.209	0.325	1.175e-45	M2
LSM6	6.22124e-08	0.284015	0.814	0.691	0.123	0.00164807	M3
SH3BGRL	3.08281e-07	0.284007	0.948	0.905	0.043	0.00816668	M3
HOTAIRM1	1.18027e-07	0.283921	0.535	0.383	0.152	0.00312664	M3
PPDPF	2.21154e-07	0.283861	0.928	0.699	0.229	0.0058586	M4
CASC8	6.88278e-85	0.283672	0.337	0.042	0.295	1.82332e-80	M2
TBC1D10A	6.30461e-13	0.283497	0.331	0.14	0.191	1.67015e-08	M3
DELE1	0.00352824	0.283431	0.459	0.367	0.092	1	M3
GNS	7.34152e-08	0.28324	0.659	0.695	-0.036	0.00194484	M1
EPN1	1.2424e-07	0.283227	0.733	0.558	0.175	0.00329124	M3
MRPS18B	1.83374e-08	0.283177	0.523	0.344	0.179	0.000485776	M3
GCC2	3.54257e-05	0.283131	0.634	0.504	0.13	0.938463	M3
LCP2	3.02066e-06	0.283086	0.767	0.595	0.172	0.0800203	M3
OLIG1	4.73266e-32	0.282915	0.469	0.211	0.258	1.25373e-27	M2
SNRPD1	7.84214e-09	0.282831	0.856	0.555	0.301	0.000207746	M4
MFSD12	6.68232e-10	0.282334	0.512	0.322	0.19	1.77021e-05	M3
UNC93B1	1.58795e-07	0.28209	0.75	0.59	0.16	0.00420665	M3
BTN3A2	1.62195e-05	0.282042	0.634	0.503	0.131	0.429669	M3
BLVRB	6.18106e-26	0.282032	0.974	0.849	0.125	1.63742e-21	M2
GNAI3	1.2509e-09	0.281606	0.826	0.625	0.201	3.31375e-05	M3
LIMS1	3.49317e-07	0.281493	0.831	0.718	0.113	0.00925374	M3
PFDN2	3.62834e-07	0.281481	0.744	0.602	0.142	0.00961184	M3
RAB27A	7.9111e-05	0.281476	0.644	0.671	-0.027	1	M1
NCF2	1.67576e-17	0.281472	0.916	0.966	-0.05	4.43926e-13	M1
MGLL	1.07461e-17	0.281099	0.32	0.104	0.216	2.84674e-13	M3
RTN3	1.34771e-05	0.281021	0.753	0.812	-0.059	0.357023	M1
AP5B1	6.30456e-06	0.281005	0.444	0.43	0.014	0.167014	M1
FTL	2.47672e-10	0.280968	1	0.997	0.003	6.56108e-06	M3
CEP83	7.78383e-22	0.280725	0.371	0.079	0.292	2.06201e-17	M4
CTNNBL1	4.03777e-06	0.280577	0.649	0.374	0.275	0.106965	M4
RIOK3	0.000255405	0.280521	0.598	0.662	-0.064	1	M1
STK38L	9.31165e-11	0.280471	0.711	0.342	0.369	2.46675e-06	M4
RIN1	7.71535e-13	0.280431	0.326	0.136	0.19	2.04387e-08	M3
L3MBTL3	3.48507e-11	0.280421	0.36	0.172	0.188	9.23229e-07	M3
PRPF19	3.53447e-14	0.280176	0.629	0.249	0.38	9.36317e-10	M4
BLVRA	2.74453e-07	0.27981	0.762	0.595	0.167	0.00727053	M3
PLSCR1	0.00945102	0.279692	0.486	0.529	-0.043	1	M1
PDK4	0.000679353	0.279684	0.332	0.313	0.019	1	M1
LINC01504	1.09181e-10	0.279526	0.395	0.199	0.196	2.8923e-06	M3
MTHFS	7.74419e-10	0.2795	0.558	0.352	0.206	2.05151e-05	M3
APOBEC3A	0.00308128	0.279359	0.436	0.347	0.089	1	M3
ARGLU1	1.06389e-05	0.27917	0.901	0.783	0.118	0.281834	M3
NUP42	3.16698e-12	0.278715	0.701	0.314	0.387	8.38964e-08	M4
NDUFV1	4.4044e-10	0.278309	0.835	0.469	0.366	1.16677e-05	M4
SLC25A6	6.23641e-28	0.278299	0.985	0.91	0.075	1.65209e-23	M2
IFI16	1.8456e-08	0.278	0.824	0.91	-0.086	0.000488917	M1
MTRNR2L8	0.00424959	0.277994	0.608	0.679	-0.071	1	M1
FIBP	3.81484e-07	0.277831	0.907	0.607	0.3	0.0101059	M4
CD4	2.68025e-06	0.277732	0.654	0.712	-0.058	0.0710026	M1
ACTR3	5.50335e-05	0.277636	0.99	0.872	0.118	1	M4
ZNF641	1.20649e-12	0.277588	0.629	0.27	0.359	3.19612e-08	M4
SYTL1	2.73313e-10	0.277474	0.619	0.293	0.326	7.24033e-06	M4
TUBA4A	2.23878e-05	0.277336	0.576	0.427	0.149	0.593076	M3
SCRN1	2.87839e-19	0.277167	0.567	0.172	0.395	7.62515e-15	M4
FAM117B	1.50059e-08	0.277139	0.442	0.266	0.176	0.000397521	M3
DPYD	8.34135e-34	0.277008	0.905	0.666	0.239	2.20971e-29	M2
PRDX1	2.75314e-29	0.27695	0.944	0.774	0.17	7.29333e-25	M2
MAX	0.000208126	0.276931	0.537	0.571	-0.034	1	M1
APRT	4.88089e-07	0.276751	0.959	0.874	0.085	0.01293	M4
CREG1	7.10711e-31	0.276746	0.822	0.545	0.277	1.88274e-26	M2
DNAJB2	6.43407e-15	0.276644	0.36	0.147	0.213	1.70445e-10	M3
BANF1	7.56672e-07	0.276625	0.762	0.61	0.152	0.020045	M3
MIR181A1HG	8.04161e-25	0.276471	0.381	0.076	0.305	2.1303e-20	M4
CDA	1.46424e-28	0.276463	0.826	0.535	0.291	3.87891e-24	M2
GCLC	6.2584e-17	0.27644	0.515	0.167	0.348	1.65791e-12	M4
DECR1	3.33686e-07	0.27638	0.727	0.578	0.149	0.00883968	M3
AKR7A2	4.91498e-09	0.276185	0.742	0.421	0.321	0.000130203	M4
EIF3K	2.18859e-08	0.276036	0.979	0.95	0.029	0.00057978	M4
GLO1	3.34959e-11	0.275868	0.649	0.292	0.357	8.87341e-07	M4
C3orf14	8.71769e-16	0.275559	0.262	0.083	0.179	2.3094e-11	M3
RPL31	1.78251e-35	0.275259	0.989	0.93	0.059	4.72205e-31	M2
NDUFA4	2.25264e-07	0.275241	0.959	0.885	0.074	0.00596747	M4
CCT3	3.87701e-07	0.275231	0.727	0.564	0.163	0.0102706	M3
MCEMP1	2.97553e-48	0.275188	0.571	0.228	0.343	7.88247e-44	M2
TRANK1	1.53054e-13	0.275086	0.349	0.142	0.207	4.05456e-09	M3
DCTPP1	1.36387e-14	0.275	0.526	0.194	0.332	3.61302e-10	M4
JAML	1.07007e-05	0.27485	0.979	0.9	0.079	0.283471	M4
LDHA	2.16001e-27	0.27473	0.906	0.702	0.204	5.72209e-23	M2
EHD1	2.4254e-07	0.274565	0.448	0.286	0.162	0.00642513	M3
IRS2	0.000830883	0.274121	0.43	0.427	0.003	1	M1
ASPHD2	6.60485e-29	0.274052	0.485	0.099	0.386	1.74969e-24	M4
UBE2R2	1.61325e-07	0.273805	0.878	0.766	0.112	0.00427367	M3
NCOA2	1.76574e-05	0.273402	0.506	0.379	0.127	0.467763	M3
HLA-F	4.47383e-06	0.273249	0.878	0.788	0.09	0.118516	M3
TSTD1	2.88536e-18	0.273219	0.485	0.141	0.344	7.64362e-14	M4
TBC1D22A	2.52734e-07	0.272974	0.547	0.381	0.166	0.00669517	M3
SUMF2	2.5365e-08	0.272785	0.552	0.369	0.183	0.000671943	M3
SPNS3	2.17929e-32	0.27278	0.392	0.062	0.33	5.77316e-28	M4
CRISPLD2	5.08637e-07	0.272653	0.293	0.234	0.059	0.0134743	M1
CHMP5	2.07795e-09	0.272473	0.721	0.525	0.196	5.50469e-05	M3
CEPT1	2.42841e-08	0.272319	0.523	0.345	0.178	0.000643309	M3
UBE2L6	2.30632e-06	0.272001	0.703	0.577	0.126	0.0610966	M3
CCND2	1.47757e-17	0.271793	0.464	0.135	0.329	3.91422e-13	M4
C1GALT1	9.45384e-06	0.271494	0.453	0.319	0.134	0.250442	M3
PSMA4	1.41111e-07	0.271044	0.866	0.756	0.11	0.00373818	M3
HERC1	0.000133206	0.270789	0.506	0.4	0.106	1	M3
BTG1	1.88586e-14	0.270478	0.926	0.977	-0.051	4.99584e-10	M1
INPP4A	5.60893e-10	0.270391	0.605	0.387	0.218	1.48586e-05	M3
GNG5	2.21781e-08	0.270234	0.977	0.92	0.057	0.00058752	M3
RNASE4	1.51921e-56	0.270205	0.402	0.112	0.29	4.02454e-52	M2
MOB2	5.04733e-07	0.270167	0.43	0.283	0.147	0.0133709	M3
LY86	4.03675e-07	0.27003	0.959	0.766	0.193	0.0106938	M4
CDC42EP2	3.11142e-10	0.270015	0.343	0.157	0.186	8.24246e-06	M3
MPDU1	6.17966e-09	0.269809	0.436	0.259	0.177	0.000163705	M3
HIST1H1C	1.7251e-08	0.269726	0.355	0.194	0.161	0.000456995	M3
PTGER4	2.52821e-10	0.269703	0.576	0.355	0.221	6.69748e-06	M3
MXD3	3.73446e-17	0.269504	0.308	0.102	0.206	9.89296e-13	M3
KCNE3	0.000160507	0.269316	0.617	0.675	-0.058	1	M1
CAP1	2.0509e-09	0.269223	0.988	0.936	0.052	5.43304e-05	M3
ANXA5	7.34654e-07	0.269128	0.979	0.918	0.061	0.0194617	M4
SLC9A3R1	1.32248e-08	0.268849	0.541	0.358	0.183	0.000350339	M3
UFC1	5.42516e-07	0.268721	0.928	0.681	0.247	0.0143718	M4
HCG18	3.33214e-06	0.268556	0.485	0.255	0.23	0.0882716	M4
OAS3	6.86435e-09	0.268472	0.276	0.191	0.085	0.000181844	M1
SCNM1	2.17411e-09	0.268324	0.784	0.458	0.326	5.75943e-05	M4
DENND10	3.62954e-08	0.268127	0.808	0.642	0.166	0.000961502	M3
SUMO2	2.92845e-09	0.268125	0.959	0.92	0.039	7.75777e-05	M3
GRHPR	8.93588e-08	0.267953	0.845	0.509	0.336	0.0023672	M4
ZBTB4	1.99962e-11	0.267755	0.407	0.209	0.198	5.2972e-07	M3
SNX2	2.21343e-07	0.267745	0.89	0.773	0.117	0.00586361	M3
PRAM1	0.00288766	0.267691	0.689	0.776	-0.087	1	M1
RBM38	1.53986e-08	0.267595	0.39	0.223	0.167	0.000407924	M3
C5AR1	5.53093e-25	0.267437	0.797	0.528	0.269	1.4652e-20	M2
UBE2A	5.10723e-07	0.267357	0.605	0.455	0.15	0.0135296	M3
AP1M1	3.1124e-09	0.267354	0.547	0.355	0.192	8.24505e-05	M3
SORL1	0.000454434	0.267001	0.724	0.776	-0.052	1	M1
GRIP1	2.62487e-131	0.266811	0.309	0.003	0.306	6.95354e-127	M4
COX6C	1.16932e-06	0.266701	0.918	0.871	0.047	0.0309765	M4
P2RY14	2.25148e-113	0.266337	0.289	0.004	0.285	5.96439e-109	M4
RBCK1	7.68192e-07	0.266328	0.692	0.547	0.145	0.0203502	M3
TYMP	7.77954e-08	0.266289	0.983	0.966	0.017	0.00206088	M3
PHB2	9.27858e-06	0.266288	0.918	0.687	0.231	0.245799	M4
ABHD5	0.000246296	0.266283	0.452	0.447	0.005	1	M1
MICAL1	2.66466e-09	0.266273	0.419	0.233	0.186	7.05895e-05	M3
CCT8	1.39663e-05	0.266244	0.876	0.669	0.207	0.36998	M4
GOSR2	0.00013958	0.266154	0.384	0.283	0.101	1	M3
EIF3M	1.7075e-06	0.266128	0.99	0.829	0.161	0.0452334	M4
BNIP3L	3.57901e-06	0.266037	0.755	0.823	-0.068	0.0948115	M1
ZNF366	2.05224e-46	0.265697	0.278	0.021	0.257	5.43658e-42	M4
PLEKHO2	4.14485e-07	0.265564	0.599	0.446	0.153	0.0109801	M3
SH2B2	3.28601e-12	0.265208	0.308	0.127	0.181	8.70496e-08	M3
SAMD9	5.94734e-06	0.264988	0.581	0.436	0.145	0.157551	M3
PLIN2	2.46856e-07	0.264969	0.535	0.37	0.165	0.00653946	M3
DCLRE1C	5.64495e-09	0.264886	0.691	0.359	0.332	0.00014954	M4
AC020916.1	0.000631154	0.264808	0.507	0.524	-0.017	1	M1
ASF1A	3.24406e-14	0.264545	0.474	0.161	0.313	8.59383e-10	M4
CERK	8.96951e-07	0.264265	0.488	0.332	0.156	0.0237611	M3
CALM2	6.9266e-09	0.264219	0.988	0.955	0.033	0.000183493	M3
C18orf32	3.96725e-07	0.264116	0.791	0.674	0.117	0.0105096	M3
PCED1B-AS1	4.43989e-13	0.264109	0.474	0.163	0.311	1.17617e-08	M4
EPS8	1.95495e-12	0.263881	0.355	0.157	0.198	5.17886e-08	M3
CCDC112	1.48706e-06	0.263802	0.546	0.282	0.264	0.0393937	M4
CYB5R3	1.96773e-07	0.263766	0.742	0.45	0.292	0.00521272	M4
C19orf33	8.48093e-24	0.263501	0.34	0.064	0.276	2.24668e-19	M4
BZW2	9.74146e-15	0.263402	0.598	0.226	0.372	2.58061e-10	M4
TBRG4	1.22862e-14	0.263298	0.413	0.186	0.227	3.25474e-10	M3
TNFAIP2	2.03865e-08	0.263224	0.84	0.888	-0.048	0.000540059	M1
THEM4	1.84485e-21	0.263123	0.33	0.065	0.265	4.88719e-17	M4
ADAM15	1.13435e-39	0.26308	0.632	0.317	0.315	3.00501e-35	M2
NIN	0.000798968	0.262782	0.663	0.747	-0.084	1	M1
GRINA	1.76749e-05	0.26276	0.617	0.667	-0.05	0.468226	M1
VEGFB	3.9889e-20	0.262648	0.34	0.074	0.266	1.0567e-15	M4
YME1L1	0.000149916	0.262345	0.581	0.634	-0.053	1	M1
TPR	8.08677e-06	0.261977	0.849	0.704	0.145	0.214227	M3
TCP1	0.000100561	0.261958	0.564	0.471	0.093	1	M3
TSHZ1	1.21811e-05	0.261687	0.351	0.162	0.189	0.32269	M4
MPLKIP	3.03277e-35	0.261394	0.714	0.42	0.294	8.03412e-31	M2
MPEG1	5.11e-12	0.261313	0.922	0.953	-0.031	1.35369e-07	M1
CTSB	6.60996e-21	0.261286	0.977	0.846	0.131	1.75104e-16	M2
ATP5PF	1.03435e-06	0.261118	0.948	0.836	0.112	0.027401	M4
TPI1	1.95035e-07	0.260945	0.948	0.904	0.044	0.00516668	M3
TCN2	1.27717e-58	0.260628	0.411	0.114	0.297	3.38335e-54	M2
SEMA4D	9.32009e-05	0.260449	0.456	0.456	0	1	M1
PAIP2	7.47464e-08	0.260231	0.901	0.767	0.134	0.00198011	M3
COMMD7	2.44292e-05	0.260122	0.61	0.492	0.118	0.647154	M3
FZD1	2.9536e-15	0.260045	0.337	0.13	0.207	7.82438e-11	M3
SMC2	1.10855e-11	0.260036	0.273	0.107	0.166	2.93666e-07	M3
PPM1L	4.7294e-11	0.259923	0.326	0.147	0.179	1.25286e-06	M3
SRSF7	0.000248377	0.259922	0.884	0.742	0.142	1	M3
PYCARD	1.6044e-08	0.259912	0.988	0.952	0.036	0.000425022	M3
ANXA6	6.75149e-06	0.259802	0.537	0.542	-0.005	0.178854	M1
CISD3	9.09612e-08	0.259759	0.576	0.404	0.172	0.00240965	M3
ARMCX6	9.29141e-11	0.25967	0.372	0.187	0.185	2.46139e-06	M3
RPLP1	5.27509e-12	0.259664	1	0.998	0.002	1.39742e-07	M4
RPL28	1.13647e-17	0.259615	0.99	0.993	-0.003	3.01063e-13	M4
DNPH1	9.84212e-15	0.259604	0.68	0.273	0.407	2.60728e-10	M4
NDUFA1	1.17199e-24	0.259174	0.985	0.873	0.112	3.10471e-20	M2
AGTRAP	1.73057e-24	0.259124	0.955	0.779	0.176	4.58446e-20	M2
PRKCA	4.48227e-15	0.259116	0.402	0.123	0.279	1.1874e-10	M4
RHOC	3.25667e-23	0.259062	0.825	0.302	0.523	8.62725e-19	M4
TMEM179B	3.89298e-06	0.258997	0.703	0.556	0.147	0.103129	M3
ABHD3	5.001e-10	0.258723	0.442	0.252	0.19	1.32482e-05	M3
IFI35	2.5096e-08	0.258692	0.628	0.449	0.179	0.000664819	M3
MAT2A	1.61876e-08	0.258585	0.804	0.468	0.336	0.000428826	M4
OVCH1-AS1	5.25224e-97	0.258567	0.304	0.021	0.283	1.39137e-92	M2
MDH1	2.66417e-07	0.258563	0.814	0.527	0.287	0.00705766	M4
CIAO2B	1.72476e-08	0.258362	0.837	0.694	0.143	0.000456905	M3
TPMT	2.90431e-10	0.25833	0.649	0.314	0.335	7.69381e-06	M4
DCAF15	5.79287e-11	0.258289	0.384	0.192	0.192	1.53459e-06	M3
EXOSC1	4.50977e-08	0.258079	0.517	0.353	0.164	0.00119468	M3
NDUFB4	1.50865e-06	0.258023	0.901	0.789	0.112	0.0399657	M3
MRPL3	8.88005e-12	0.257905	0.825	0.375	0.45	2.35241e-07	M4
DNAJB6	4.0274e-07	0.257801	0.785	0.651	0.134	0.010669	M3
POMP	9.92987e-06	0.257601	0.928	0.79	0.138	0.263052	M4
HIST1H1E	3.71438e-08	0.257375	0.515	0.247	0.268	0.000983977	M4
PTMA	3.51042e-08	0.257267	1	0.99	0.01	0.000929944	M4
SMAD1	3.47919e-12	0.256883	0.267	0.101	0.166	9.21672e-08	M3
RPS20	9.16343e-07	0.256784	0.969	0.937	0.032	0.0242749	M4
SRD5A3	9.42638e-14	0.256686	0.326	0.128	0.198	2.49714e-09	M3
PET100	4.43071e-27	0.256428	0.956	0.766	0.19	1.17374e-22	M2
NUP50	0.000134174	0.256422	0.49	0.507	-0.017	1	M1
HEBP2	3.86011e-26	0.256412	0.937	0.746	0.191	1.02258e-21	M2
CRTAP	7.00481e-07	0.255941	0.728	0.752	-0.024	0.0185564	M1
GPX4	6.73864e-27	0.255704	0.988	0.87	0.118	1.78513e-22	M2
PRDX5	6.77958e-25	0.25563	0.932	0.744	0.188	1.79598e-20	M2
VASH1	4.54671e-10	0.255537	0.378	0.199	0.179	1.20447e-05	M3
TATDN3	7.24e-11	0.25537	0.43	0.237	0.193	1.91795e-06	M3
TAF15	5.22041e-08	0.255257	0.856	0.515	0.341	0.00138294	M4
FKBP5	2.54665e-06	0.255253	0.647	0.685	-0.038	0.0674632	M1
SUMO1	1.18537e-07	0.254963	0.82	0.65	0.17	0.00314016	M3
HOMER3	1.02657e-38	0.254903	0.612	0.293	0.319	2.7195e-34	M2
LAPTM5	2.43243e-21	0.254895	0.943	0.993	-0.05	6.44376e-17	M1
IL18R1	2.10807e-79	0.254619	0.278	0.009	0.269	5.5845e-75	M4
WIPF1	1.97256e-06	0.254511	0.785	0.856	-0.071	0.0522551	M1
OST4	2.83941e-11	0.254457	0.96	0.993	-0.033	7.52189e-07	M1
CLN5	9.85292e-06	0.254349	0.366	0.24	0.126	0.261014	M3
EPB41L2	1.02938e-20	0.254245	0.402	0.095	0.307	2.72693e-16	M4
APH1A	2.22981e-06	0.253942	0.845	0.532	0.313	0.0590698	M4
LAP3	7.65033e-07	0.253929	0.856	0.57	0.286	0.0202665	M4
NDUFA12	5.41029e-07	0.253805	0.884	0.741	0.143	0.0143324	M3
ACSF2	1.15866e-36	0.25359	0.412	0.06	0.352	3.0694e-32	M4
EIF4A1	1.13576e-06	0.253463	0.99	0.963	0.027	0.0300875	M4
SNAP29	2.87293e-05	0.253337	0.581	0.461	0.12	0.761068	M3
ARHGAP26	0.000116324	0.253329	0.619	0.643	-0.024	1	M1
NIPSNAP3A	9.87388e-13	0.253217	0.67	0.285	0.385	2.61569e-08	M4
VAV1	2.21018e-08	0.252942	0.564	0.377	0.187	0.0005855	M3
RHOA	1.72006e-09	0.252086	0.988	0.95	0.038	4.55661e-05	M3
SERPINF1	2.2303e-19	0.252057	0.33	0.071	0.259	5.90829e-15	M4
SRGAP2B	5.33164e-09	0.252022	0.448	0.264	0.184	0.00014124	M3
SLU7	9.20095e-07	0.251916	0.576	0.43	0.146	0.0243742	M3
MMP24OS	8.24791e-08	0.251804	0.703	0.538	0.165	0.00218495	M3
VPS13C	2.28397e-07	0.251647	0.774	0.859	-0.085	0.00605047	M1
LY75	4.63099e-15	0.25146	0.608	0.223	0.385	1.2268e-10	M4
FLT3LG	3.82372e-14	0.251417	0.273	0.096	0.177	1.01294e-09	M3
GLT8D1	0.00195811	0.251232	0.34	0.191	0.149	1	M4
ATR	3.2104e-09	0.251109	0.649	0.309	0.34	8.50467e-05	M4
REPS1	1.52719e-07	0.251021	0.302	0.163	0.139	0.00404569	M3
NDUFV2	1.71727e-06	0.250995	0.82	0.654	0.166	0.0454922	M3
AC097448.1	1.52077e-22	0.250993	0.34	0.065	0.275	4.02868e-18	M4
ATP5MPL	1.26058e-26	0.250927	0.992	0.905	0.087	3.33941e-22	M2
LTA4H	7.20612e-26	0.250861	0.944	0.809	0.135	1.90897e-21	M2
LTC4S	2.60599e-48	0.250815	0.32	0.027	0.293	6.90353e-44	M4
THBS1	2.80207e-36	0.250774	0.373	0.134	0.239	7.42296e-32	M2
UBE2V2	2.4465e-11	0.250658	0.753	0.347	0.406	6.48103e-07	M4
SNHG7	0.000663782	0.250525	0.53	0.564	-0.034	1	M1
EIF3J	4.14187e-06	0.250404	0.763	0.492	0.271	0.109722	M4
PSEN1	1.41342e-06	0.250134	0.686	0.52	0.166	0.0374429	M3
GIPR	5.13524e-102	0.250077	0.258	0.003	0.255	1.36038e-97	M4
HIGD2A	3.14064e-06	0.250011	0.977	0.905	0.072	0.0831987	M3
