# Supplementary material for: Single-Cell Transcriptome Profiling Unravels Distinct Peripheral Blood Immune Cell Signatures of RRMS and MOG Antibody-Associated Disease
Source: Front Neurol. 2022 Jan 14;12:807646. doi: 10.3389/fneur.2021.807646 (PMC8795627; doi:10.3389/fneur.2021.807646)
Supplement: Supplementary file 7 [file Table_5.xlsx]

## Sheet: Sheet1
Table S5 Marker genes of T cell subsets identified by scRNA-seq
Gene	p_val	avg_log2FC	pct.1	pct.2	p_val_adj	Cluster
FGFBP2	0	2.08422	0.918	0.279	0	T1
NKG7	0	2.06185	1	0.445	0	T1
GZMH	0	1.40318	0.932	0.321	0	T1
GZMB	0	2.016	0.953	0.248	0	T1
GZMA	0	1.70504	0.993	0.409	0	T1
LDHB	3.75479e-274	0.753013	0.986	0.723	9.94682e-270	T2
LTB	3.71253e-272	0.848227	0.984	0.584	9.83487e-268	T2
CXCR4	9.8674e-92	0.451243	0.545	0.299	2.61397e-87	T2
SELL	6.29465e-258	0.792211	0.823	0.391	1.66752e-253	T2
LTB	0	1.25828	0.985	0.589	0	T3
AQP3	3.72006e-290	0.939782	0.668	0.243	9.8548e-286	T3
GPR183	7.12917e-228	0.730929	0.574	0.2	1.88859e-223	T3
LDHB	1.64159e-216	0.706622	0.972	0.73	4.34873e-212	T3
SELL	4.50695e-51	0.34642	0.654	0.431	1.19394e-46	T3
CD27	7.10163e-95	0.51741	0.691	0.404	1.88129e-90	T3
GZMH	0	1.75374	0.981	0.339	0	T4
NKG7	0	1.14352	1	0.469	0	T4
FGFBP2	0	1.09474	0.909	0.308	0	T4
RORA	4.76276e-41	0.343467	0.663	0.537	1.2617e-36	T4
GZMB	9.27452e-260	0.853806	0.816	0.304	2.45691e-255	T4
GZMA	0	1.09644	0.991	0.435	0	T4
LDHB	5.77882e-109	0.644974	0.979	0.752	1.53087e-104	T5
CXCR4	4.5069e-53	0.459079	0.582	0.322	1.19392e-48	T5
IL6ST	1.85923e-54	0.497431	0.472	0.236	4.92528e-50	T5
SELL	1.08582e-96	0.634567	0.821	0.437	2.87643e-92	T5
CD27	4.64087e-102	0.60157	0.806	0.421	1.22941e-97	T5
LEF1	1.03619e-156	0.875509	0.744	0.319	2.74496e-152	T5
GZMK	0	2.66773	0.777	0.093	0	T6
KLRB1	1.65884e-16	0.775398	0.473	0.366	4.39443e-12	T6
GPR183	1.29368e-08	0.25189	0.335	0.256	0.000342708	T6
CD27	7.51702e-11	0.271134	0.537	0.445	1.99133e-06	T6
GNG11	0	1.35959	0.801	0.218	0	T7
PF4	5.68848e-280	1.50665	0.914	0.374	1.50694e-275	T7
PPBP	3.10599e-242	1.51098	0.903	0.435	8.22808e-238	T7
LTB	2.39773e-110	0.75774	0.969	0.629	6.35183e-106	T7
LDHB	5.39303e-92	0.602526	0.971	0.753	1.42867e-87	T7
AQP3	1.78962e-56	0.496986	0.564	0.293	4.74087e-52	T7
GPR183	1.85414e-27	0.32728	0.429	0.248	4.91181e-23	T7
IL6ST	8.0123e-34	0.33329	0.443	0.239	2.12254e-29	T7
CD27	6.43727e-46	0.38445	0.729	0.429	1.7053e-41	T7
LEF1	2.00706e-54	0.47134	0.609	0.331	5.31689e-50	T7
SELL	2.22975e-60	0.527721	0.76	0.443	5.90682e-56	T7
GNG11	7.67158e-268	1.45072	0.815	0.231	2.03228e-263	T8
PF4	3.42047e-240	1.61104	0.935	0.387	9.06117e-236	T8
PPBP	2.66034e-221	1.64708	0.919	0.446	7.04752e-217	T8
GZMH	4.67278e-110	1.08397	0.893	0.413	1.23787e-105	T8
FGFBP2	2.1628e-92	1.00862	0.821	0.378	5.72948e-88	T8
KLRB1	2.7781e-11	0.399015	0.499	0.367	7.35946e-07	T8
GZMA	5.91461e-100	0.927812	0.975	0.496	1.56684e-95	T8
GZMB	1.10422e-101	1.05398	0.808	0.359	2.9252e-97	T8
GZMK	2.10565e-86	1.65818	0.754	0.138	5.57809e-82	T9
KLRB1	2.02767e-51	1.63018	0.918	0.368	5.3715e-47	T9
NKG7	4.76805e-10	0.398623	0.978	0.546	1.2631e-05	T9
FCER1G	1.32579e-92	1.80912	0.925	0.225	3.51215e-88	T9
KLRF1	7.17574e-55	1.43594	0.888	0.294	1.90092e-50	T9
KLRB1	0	1.25802	0.804	0.272	0	T1
RORA	4.49647e-30	0.309941	0.615	0.542	1.19116e-25	T1
PTGDS	0	3.40013	0.35	0.051	0	T1
TYROBP	0	2.635	0.958	0.138	0	T1
GNLY	0	2.56071	0.995	0.354	0	T1
KLRF1	0	2.34207	0.948	0.148	0	T1
FCER1G	0	2.26505	0.707	0.122	0	T1
FCGR3A	0	2.19582	0.926	0.155	0	T1
CLIC3	0	2.1914	0.86	0.194	0	T1
SPON2	0	2.09827	0.855	0.226	0	T1
KLRD1	0	2.06441	0.995	0.265	0	T1
PRF1	0	2.03667	0.988	0.398	0	T1
TRDC	0	1.89428	0.844	0.09	0	T1
CTSW	0	1.88136	0.948	0.349	0	T1
HOPX	0	1.83207	0.953	0.321	0	T1
CST7	0	1.73294	0.994	0.427	0	T1
CD247	0	1.71174	0.98	0.728	0	T1
EFHD2	0	1.69068	0.971	0.401	0	T1
KLRC2	0	1.62423	0.538	0.061	0	T1
IGFBP7	0	1.51832	0.54	0.034	0	T1
CCL4	0	1.51252	0.854	0.281	0	T1
IFITM2	0	1.48494	0.987	0.793	0	T1
CD63	0	1.46705	0.963	0.566	0	T1
CCL5	0	1.46698	0.963	0.559	0	T1
CX3CR1	0	1.44467	0.805	0.219	0	T1
CYBA	0	1.43615	0.999	0.932	0	T1
KLRC3	0	1.34752	0.554	0.074	0	T1
ADGRG1	0	1.31563	0.749	0.191	0	T1
PLEK	0	1.31419	0.923	0.356	0	T1
PTGDR	0	1.29677	0.734	0.203	0	T1
SRGN	0	1.29242	0.986	0.738	0	T1
ABHD17A	0	1.28876	0.97	0.681	0	T1
ID2	0	1.28707	0.865	0.406	0	T1
CD300A	0	1.26957	0.711	0.214	0	T1
MATK	0	1.26788	0.792	0.283	0	T1
ZEB2	0	1.24434	0.801	0.258	0	T1
NCR3	0	1.23795	0.599	0.117	0	T1
IL2RB	0	1.19962	0.643	0.193	0	T1
PLAC8	0	1.17581	0.932	0.644	0	T1
HCST	0	1.15754	0.996	0.898	0	T1
CTBP2	0	1.15215	0.509	0.052	0	T1
RHOC	0	1.13801	0.66	0.19	0	T1
SYNGR1	0	1.13562	0.54	0.099	0	T1
CD160	0	1.13072	0.443	0.079	0	T1
XCL2	0	1.1141	0.539	0.145	0	T1
TTC38	0	1.11312	0.581	0.118	0	T1
CEBPD	0	1.09609	0.413	0.07	0	T1
XBP1	0	1.08904	0.823	0.485	0	T1
CLIC1	0	1.08308	0.977	0.743	0	T1
METRNL	0	1.08168	0.516	0.079	0	T1
APMAP	0	1.07728	0.747	0.315	0	T1
KLRK1	0	1.07582	0.856	0.362	0	T1
PRSS23	0	1.06449	0.584	0.138	0	T1
TBX21	0	1.05764	0.619	0.163	0	T1
S1PR5	0	1.05413	0.622	0.169	0	T1
GNPTAB	0	1.05269	0.669	0.266	0	T1
APOBEC3G	0	1.04981	0.841	0.447	0	T1
FGR	0	1.04742	0.602	0.14	0	T1
GSTP1	0	1.04643	0.915	0.662	0	T1
ITGB2	0	1.03053	0.944	0.752	0	T1
CXXC5	0	1.01211	0.439	0.059	0	T1
GZMM	0	1.01086	0.95	0.689	0	T1
SAMD3	0	1.00989	0.836	0.428	0	T1
CCL3	0	0.994624	0.311	0.028	0	T1
ASCL2	0	0.991967	0.457	0.104	0	T1
MYO1F	0	0.979131	0.833	0.411	0	T1
CHST2	0	0.978567	0.399	0.042	0	T1
CTSC	0	0.978142	0.841	0.478	0	T1
RUNX3	0	0.966379	0.798	0.433	0	T1
ABI3	0	0.957992	0.619	0.209	0	T1
PLEKHF1	0	0.953122	0.678	0.272	0	T1
PFN1	0	0.948397	0.999	0.977	0	T1
HLA-B	0	0.945412	1	0.999	0	T1
FAM49B	0	0.942585	0.866	0.616	0	T1
ARPC5L	0	0.937597	0.807	0.477	0	T1
C12orf75	0	0.936895	0.813	0.41	0	T1
LINC00299	0	0.930167	0.375	0.053	0	T1
OSTF1	0	0.913619	0.831	0.546	0	T1
FCRL6	0	0.904929	0.568	0.17	0	T1
DBI	0	0.901177	0.897	0.667	0	T1
LAT2	0	0.896479	0.394	0.036	0	T1
CD81	0	0.891316	0.941	0.686	0	T1
C1orf21	0	0.888615	0.555	0.168	0	T1
AKR1C3	0	0.878194	0.33	0.044	0	T1
AOAH	0	0.871214	0.474	0.105	0	T1
PTPN12	0	0.870436	0.515	0.144	0	T1
ARPC2	0	0.868616	0.995	0.955	0	T1
ARL4C	0	0.856943	0.975	0.851	0	T1
SH2D1B	0	0.854953	0.359	0.024	0	T1
CFL1	0	0.81134	0.999	0.983	0	T1
RAP1B	0	0.770813	0.977	0.862	0	T1
NMUR1	0	0.7428	0.334	0.048	0	T1
NCR1	0	0.661269	0.301	0.032	0	T1
NCAM1	0	0.636305	0.279	0.03	0	T1
HLA-C	0	0.613288	1	0.999	0	T1
HLA-A	0	0.599321	1	0.999	0	T1
TPST2	6.35717e-305	0.911901	0.699	0.317	1.68408e-300	T1
PYHIN1	3.20443e-302	0.968331	0.74	0.368	8.48884e-298	T1
FASLG	5.70035e-300	0.774481	0.402	0.088	1.51008e-295	T1
NDUFB2	6.14861e-299	0.827611	0.904	0.731	1.62883e-294	T1
ACTB	2.8015e-298	0.722515	1	0.998	7.42147e-294	T1
DOK2	5.40298e-298	0.979293	0.797	0.468	1.4313e-293	T1
MBP	3.37998e-297	0.83501	0.933	0.762	8.95391e-293	T1
CTSD	1.17116e-293	0.952922	0.661	0.305	3.10252e-289	T1
CHST12	1.85099e-293	0.915828	0.726	0.361	4.90346e-289	T1
PRELID1	1.46675e-291	0.846162	0.861	0.632	3.88556e-287	T1
KLRC1	2.4385e-288	1.43955	0.343	0.061	6.45982e-284	T1
UBB	4.34934e-288	0.746629	0.963	0.896	1.15218e-283	T1
CD7	1.2999e-284	1.11419	0.879	0.65	3.44356e-280	T1
CEP78	2.0389e-281	1.00979	0.601	0.239	5.40125e-277	T1
ACTN4	4.68878e-280	0.887155	0.718	0.351	1.24211e-275	T1
NDUFB7	7.54737e-280	0.828067	0.844	0.609	1.99937e-275	T1
PLAAT3	8.40255e-280	0.802616	0.505	0.16	2.22592e-275	T1
LYN	1.08712e-268	0.668969	0.345	0.069	2.87988e-264	T1
SEPTIN7	1.01259e-265	0.700303	0.959	0.876	2.68244e-261	T1
MT-CO2	1.99066e-258	0.390688	1	1	5.27346e-254	T1
GNG2	2.74428e-258	0.853702	0.688	0.354	7.26986e-254	T1
CALM1	5.51843e-253	0.564061	0.997	0.992	1.46189e-248	T1
TMSB4X	1.16314e-252	0.362507	1	1	3.08127e-248	T1
LCP1	1.00192e-249	0.793189	0.923	0.751	2.65419e-245	T1
MYL6	3.15437e-245	0.569758	0.989	0.966	8.35625e-241	T1
GFOD1	5.35858e-244	0.586827	0.25	0.034	1.41954e-239	T1
RASSF4	6.0005e-243	0.624196	0.271	0.043	1.58959e-238	T1
IQGAP1	1.45748e-240	0.83495	0.769	0.486	3.86102e-236	T1
FEZ1	3.9851e-237	0.598014	0.284	0.05	1.05569e-232	T1
SYNE1	3.05385e-235	0.805668	0.786	0.48	8.08996e-231	T1
CMC1	2.08082e-234	1.02182	0.666	0.331	5.51229e-230	T1
IFITM1	7.12745e-230	0.885807	0.765	0.522	1.88813e-225	T1
LITAF	2.66606e-228	0.771385	0.869	0.672	7.06265e-224	T1
STARD3NL	6.96819e-228	0.769911	0.414	0.128	1.84594e-223	T1
B2M	8.59789e-228	0.329776	1	1	2.27767e-223	T1
MCTP2	1.33542e-227	0.693961	0.391	0.11	3.53766e-223	T1
RASSF1	1.41648e-227	0.774598	0.611	0.283	3.75241e-223	T1
MSN	3.46423e-225	0.729109	0.854	0.652	9.1771e-221	T1
MYL12A	5.56786e-224	0.496581	0.995	0.993	1.47498e-219	T1
LSP1	1.53828e-220	0.7475	0.866	0.685	4.07505e-216	T1
PTPRE	1.46245e-218	0.773171	0.527	0.219	3.87419e-214	T1
AGTRAP	3.22218e-217	0.774115	0.5	0.201	8.53588e-213	T1
PDGFD	4.67432e-216	0.531114	0.267	0.049	1.23827e-211	T1
SPN	9.05887e-215	0.810625	0.787	0.534	2.39979e-210	T1
RAC2	5.066e-214	0.639757	0.957	0.868	1.34203e-209	T1
SERF2	5.8042e-214	0.458616	0.996	0.991	1.53759e-209	T1
TGFB1	4.7241e-212	0.660484	0.868	0.667	1.25146e-207	T1
VAV3	1.92689e-208	0.67087	0.401	0.123	5.10453e-204	T1
ITGAL	5.36519e-206	0.763241	0.746	0.468	1.42129e-201	T1
TRG-AS1	3.48057e-205	0.935787	0.755	0.483	9.22037e-201	T1
TCF25	6.74578e-205	0.857016	0.827	0.657	1.78702e-200	T1
SLC15A4	7.64031e-205	0.694266	0.39	0.122	2.02399e-200	T1
DHRS7	4.97363e-204	0.733879	0.72	0.454	1.31756e-199	T1
ITGAM	6.65804e-204	0.619357	0.338	0.087	1.76378e-199	T1
PRDX5	1.12445e-203	0.788012	0.74	0.519	2.97878e-199	T1
HSH2D	4.08385e-203	0.646947	0.343	0.095	1.08185e-198	T1
MYBL1	3.11075e-202	0.750127	0.502	0.194	8.24068e-198	T1
LLGL2	2.45509e-201	0.694039	0.454	0.167	6.50378e-197	T1
GK5	7.85159e-201	0.730315	0.404	0.134	2.07996e-196	T1
ACTG1	5.23299e-200	0.591226	0.996	0.993	1.38627e-195	T1
MTSS1	4.00739e-199	0.662781	0.393	0.124	1.0616e-194	T1
MYOM2	8.19751e-199	1.4887	0.383	0.122	2.1716e-194	T1
CCL4L2	8.1841e-198	0.931491	0.477	0.167	2.16805e-193	T1
PTPN4	1.18702e-197	0.727629	0.727	0.455	3.14454e-193	T1
OSBPL5	1.76944e-197	0.538471	0.265	0.054	4.68741e-193	T1
HLA-E	5.408e-196	0.419324	1	0.999	1.43263e-191	T1
RAB11FIP1	1.08771e-192	0.737477	0.435	0.165	2.88144e-188	T1
DTHD1	6.94599e-192	0.622665	0.32	0.081	1.84006e-187	T1
ALOX5AP	1.20254e-189	0.822642	0.686	0.426	3.18565e-185	T1
FLNA	3.91278e-189	0.678725	0.823	0.579	1.03654e-184	T1
CD53	3.86213e-188	0.671376	0.857	0.712	1.02312e-183	T1
MIDN	1.0797e-186	0.711084	0.506	0.22	2.86023e-182	T1
RNF213	1.78881e-186	0.653705	0.9	0.783	4.73873e-182	T1
ARPC3	6.90721e-186	0.518965	0.972	0.929	1.82979e-181	T1
PDIA3	1.73863e-185	0.716714	0.795	0.608	4.60582e-181	T1
MAPK1	2.31393e-185	0.74918	0.556	0.281	6.12984e-181	T1
SH3BGRL3	3.24756e-185	0.516016	0.994	0.971	8.60312e-181	T1
ADRB2	4.2794e-185	0.629832	0.388	0.125	1.13366e-180	T1
CD244	1.95917e-184	0.55562	0.322	0.087	5.19004e-180	T1
S100A4	9.34975e-181	0.619661	0.992	0.873	2.47684e-176	T1
SLAMF7	2.50295e-177	0.614823	0.382	0.124	6.63057e-173	T1
POLR2L	8.20814e-177	0.666075	0.828	0.69	2.17442e-172	T1
LGALS1	1.9775e-176	0.925471	0.745	0.446	5.2386e-172	T1
VAMP8	4.91879e-176	0.612282	0.86	0.735	1.30304e-171	T1
ANXA2	1.54965e-174	0.664246	0.729	0.424	4.10517e-170	T1
TRGC1	3.49241e-174	0.448437	0.469	0.167	9.25173e-170	T1
MYO1G	8.60202e-174	0.688894	0.702	0.431	2.27876e-169	T1
HIPK2	2.63257e-173	0.697046	0.378	0.136	6.97395e-169	T1
MYL12B	4.67159e-172	0.46893	0.978	0.941	1.23755e-167	T1
KLRC4	1.36283e-171	0.625229	0.323	0.093	3.61027e-167	T1
TXK	2.48293e-171	0.720138	0.6	0.327	6.57753e-167	T1
TPI1	7.55842e-171	0.639953	0.769	0.567	2.0023e-166	T1
LPCAT1	1.59798e-170	0.631554	0.425	0.163	4.23321e-166	T1
CALR	7.82186e-168	0.752779	0.842	0.684	2.07209e-163	T1
CD99	1.04827e-167	0.573936	0.935	0.789	2.77696e-163	T1
GLIPR2	9.1713e-166	0.681299	0.527	0.257	2.42957e-161	T1
USP28	9.69687e-165	0.602165	0.386	0.138	2.5688e-160	T1
SLC9A3R1	1.05144e-164	0.674701	0.703	0.463	2.78537e-160	T1
JAK1	1.21948e-164	0.700587	0.886	0.793	3.23054e-160	T1
UBL5	2.18503e-164	0.504255	0.951	0.884	5.78836e-160	T1
H3F3A	1.01669e-163	0.328791	0.994	0.994	2.69332e-159	T1
CISD3	9.48624e-161	0.667234	0.484	0.229	2.513e-156	T1
PLAAT4	5.85459e-159	0.5873	0.9	0.809	1.55094e-154	T1
ZAP70	3.48647e-158	0.676533	0.64	0.404	9.23601e-154	T1
PPP1R18	3.89896e-158	0.656647	0.692	0.45	1.03287e-153	T1
CAST	2.49125e-157	0.656272	0.844	0.674	6.59958e-153	T1
TLN1	1.10208e-156	0.529104	0.781	0.588	2.91953e-152	T1
ADAM8	1.07094e-155	0.629985	0.411	0.166	2.83702e-151	T1
TFDP2	9.67241e-155	0.644107	0.456	0.207	2.56232e-150	T1
CORO1A	7.99036e-154	0.492163	0.985	0.972	2.11673e-149	T1
BIN2	7.43466e-153	0.628347	0.814	0.66	1.96952e-148	T1
ADGRE5	8.64346e-153	0.645064	0.649	0.398	2.28974e-148	T1
APOBEC3C	1.19517e-152	0.673029	0.563	0.296	3.16613e-148	T1
BST2	1.3753e-152	0.639116	0.707	0.501	3.6433e-148	T1
GPR65	1.54614e-152	0.72192	0.538	0.285	4.09588e-148	T1
IRF1	1.62265e-152	0.637787	0.829	0.637	4.29857e-148	T1
IDI1	2.11632e-152	0.644644	0.515	0.273	5.60634e-148	T1
G6PD	3.37224e-152	0.590106	0.385	0.152	8.93341e-148	T1
STOM	5.04024e-151	0.562971	0.497	0.231	1.33521e-146	T1
F2R	1.35736e-150	0.561108	0.347	0.117	3.59579e-146	T1
CDC42	3.34809e-150	0.519912	0.954	0.907	8.86943e-146	T1
PPIB	1.69678e-148	0.542372	0.891	0.778	4.49494e-144	T1
VASP	1.7786e-148	0.669641	0.638	0.415	4.71169e-144	T1
AC092821.3	7.49274e-147	0.684739	0.52	0.279	1.9849e-142	T1
ARPC4	1.18038e-145	0.616912	0.752	0.569	3.12693e-141	T1
GSAP	3.59359e-145	0.533137	0.289	0.088	9.51978e-141	T1
ZNF600	4.63482e-145	0.564167	0.328	0.113	1.22781e-140	T1
PSMB9	1.74877e-144	0.549061	0.889	0.774	4.63267e-140	T1
IFITM3	4.71168e-143	0.602285	0.29	0.091	1.24817e-138	T1
GNAI2	1.75116e-142	0.532571	0.897	0.816	4.63901e-138	T1
MT-CO1	7.40855e-142	0.287128	1	1	1.9626e-137	T1
PRDM1	5.88153e-141	0.607004	0.468	0.215	1.55808e-136	T1
CARD16	1.46013e-138	0.62949	0.656	0.44	3.86803e-134	T1
CLEC2B	5.63683e-136	0.586835	0.718	0.499	1.49325e-131	T1
PSME2	1.19133e-135	0.586911	0.823	0.694	3.15594e-131	T1
SERPINB6	1.36101e-133	0.605683	0.571	0.338	3.60545e-129	T1
LAIR1	6.68387e-133	0.58696	0.388	0.165	1.77062e-128	T1
PAXX	8.93897e-133	0.602341	0.751	0.555	2.36802e-128	T1
ANXA4	1.25639e-132	0.523992	0.338	0.127	3.32831e-128	T1
RAB8B	7.44131e-132	0.60972	0.519	0.286	1.97128e-127	T1
CDK2AP2	3.96169e-131	0.662886	0.592	0.373	1.04949e-126	T1
STK10	2.21368e-130	0.633827	0.677	0.474	5.86427e-126	T1
PSMB10	9.68204e-130	0.588905	0.748	0.586	2.56487e-125	T1
UBE2F	3.68562e-129	0.575863	0.413	0.191	9.76357e-125	T1
RRBP1	7.43369e-128	0.577411	0.399	0.176	1.96926e-123	T1
EMP3	2.23628e-127	0.470549	0.963	0.91	5.92414e-123	T1
C5orf56	2.88052e-126	0.611884	0.566	0.345	7.63079e-122	T1
SCP2	6.0739e-126	0.576041	0.651	0.454	1.60904e-121	T1
PTGER2	4.47526e-124	0.540755	0.397	0.173	1.18554e-119	T1
TRBC1	1.68192e-123	0.504827	0.849	0.594	4.45557e-119	T1
PLEKHG3	1.75523e-123	0.49395	0.295	0.102	4.64979e-119	T1
CHCHD2	2.54298e-123	0.421662	0.932	0.895	6.7366e-119	T1
SYNE2	1.05308e-121	0.566651	0.792	0.585	2.78971e-117	T1
CCDC85B	1.35908e-121	0.541251	0.801	0.665	3.60034e-117	T1
BSG	8.49523e-121	0.568903	0.615	0.415	2.25047e-116	T1
BLOC1S1	1.78665e-120	0.533028	0.734	0.563	4.73301e-116	T1
CDC42SE1	5.72231e-120	0.586536	0.811	0.684	1.5159e-115	T1
UBC	1.58306e-119	0.391636	0.979	0.973	4.19369e-115	T1
EOMES	9.89069e-119	0.507144	0.333	0.125	2.62014e-114	T1
DSTN	1.28581e-118	0.585755	0.693	0.503	3.40625e-114	T1
PRR5L	1.33071e-118	0.482667	0.327	0.123	3.5252e-114	T1
GUK1	1.63189e-116	0.487838	0.85	0.741	4.32303e-112	T1
IGF2R	1.69602e-114	0.576985	0.451	0.237	4.49294e-110	T1
YPEL1	2.85839e-114	0.471047	0.292	0.107	7.57215e-110	T1
HDDC2	4.52076e-114	0.58231	0.531	0.336	1.19759e-109	T1
ACTR3	7.14156e-114	0.539674	0.806	0.695	1.89187e-109	T1
SRSF9	2.03586e-113	0.493432	0.778	0.657	5.39321e-109	T1
RHOA	2.8216e-113	0.480186	0.844	0.74	7.47469e-109	T1
RGS3	3.58447e-113	0.434129	0.279	0.098	9.49561e-109	T1
TSEN54	4.85519e-113	0.555461	0.472	0.261	1.28619e-108	T1
PTMS	1.70189e-112	0.603185	0.311	0.117	4.50847e-108	T1
YWHAZ	2.21512e-112	0.475837	0.846	0.745	5.86808e-108	T1
KLF2	4.36817e-112	0.367325	0.991	0.976	1.15717e-107	T1
INPP5D	6.2913e-112	0.560237	0.485	0.273	1.66663e-107	T1
DYNLL1	7.56156e-112	0.558046	0.778	0.633	2.00313e-107	T1
SYTL1	1.03463e-111	0.563801	0.628	0.435	2.74083e-107	T1
AC245297.3	1.13086e-111	0.567393	0.672	0.501	2.99577e-107	T1
HLA-F	3.21972e-111	0.5142	0.841	0.738	8.52937e-107	T1
POMP	4.50697e-111	0.502561	0.672	0.49	1.19394e-106	T1
SASH3	9.60054e-111	0.544532	0.462	0.252	2.54328e-106	T1
ELOB	7.94911e-110	0.42446	0.904	0.858	2.1058e-105	T1
SH3BP2	1.25582e-109	0.479782	0.316	0.125	3.32679e-105	T1
PTPN22	4.69188e-108	0.518811	0.437	0.222	1.24293e-103	T1
PTPRA	6.52745e-108	0.55002	0.585	0.393	1.72919e-103	T1
PPP2R2B	8.29736e-108	0.457511	0.305	0.116	2.19805e-103	T1
PPP1CA	4.73631e-107	0.535828	0.667	0.489	1.2547e-102	T1
PSMA7	8.98671e-107	0.441715	0.885	0.82	2.38067e-102	T1
ANXA6	2.03265e-106	0.518126	0.739	0.608	5.38469e-102	T1
GNG5	2.37557e-106	0.478221	0.755	0.628	6.29312e-102	T1
RAB27A	3.46535e-106	0.537144	0.475	0.261	9.18007e-102	T1
FMNL1	7.56728e-106	0.522371	0.713	0.559	2.00465e-101	T1
ACAA2	1.13361e-105	0.511145	0.4	0.199	3.00305e-101	T1
CCND3	6.12747e-105	0.516905	0.792	0.686	1.62323e-100	T1
GAB3	7.33121e-105	0.468759	0.327	0.134	1.94211e-100	T1
MAP2K2	2.7661e-104	0.498127	0.677	0.515	7.32769e-100	T1
TSPAN32	7.10596e-104	0.515835	0.377	0.179	1.88244e-99	T1
PREX1	1.42332e-103	0.544877	0.446	0.244	3.77053e-99	T1
SKAP1	1.25947e-102	0.516337	0.746	0.607	3.33646e-98	T1
PSME1	1.4497e-102	0.430181	0.926	0.863	3.84039e-98	T1
HMGN3	2.88321e-102	0.525951	0.603	0.429	7.63792e-98	T1
SNRPB	1.88816e-101	0.477262	0.754	0.631	5.00192e-97	T1
SERPINB1	2.80428e-101	0.539532	0.667	0.508	7.4288e-97	T1
SKAP2	3.08773e-101	0.468068	0.308	0.124	8.17969e-97	T1
LINC01871	8.29825e-101	0.568035	0.559	0.328	2.19829e-96	T1
SYTL3	1.47485e-100	0.551451	0.469	0.264	3.90703e-96	T1
PIP4K2A	1.5712e-100	0.537454	0.671	0.503	4.16226e-96	T1
SPCS2	7.0915e-100	0.454334	0.787	0.673	1.87861e-95	T1
FUT11	9.72808e-100	0.480982	0.32	0.136	2.57707e-95	T1
RRAS2	1.06338e-99	0.410513	0.259	0.094	2.817e-95	T1
MVD	1.26956e-99	0.433577	0.264	0.099	3.36318e-95	T1
TPM3	3.27749e-99	0.430329	0.89	0.82	8.6824e-95	T1
PYCARD	5.21062e-99	0.525302	0.564	0.378	1.38035e-94	T1
SH2D2A	7.34176e-99	0.491276	0.359	0.168	1.9449e-94	T1
CFLAR	7.82145e-99	0.547673	0.775	0.633	2.07198e-94	T1
AHNAK	1.3702e-98	0.509295	0.829	0.64	3.6298e-94	T1
TES	2.32032e-98	0.566406	0.566	0.384	6.14676e-94	T1
ANXA1	2.73792e-98	0.41777	0.899	0.708	7.25303e-94	T1
TGFBR3	3.23939e-98	0.465653	0.318	0.132	8.58147e-94	T1
LMAN2	3.38998e-98	0.501734	0.641	0.488	8.98039e-94	T1
BAX	4.91751e-98	0.52208	0.609	0.431	1.3027e-93	T1
SSBP3	4.35325e-97	0.539431	0.438	0.242	1.15322e-92	T1
TIGIT	6.10228e-97	0.497138	0.347	0.151	1.61655e-92	T1
RIN3	1.76136e-96	0.467866	0.32	0.143	4.66603e-92	T1
DRAP1	2.72157e-96	0.462279	0.779	0.66	7.20972e-92	T1
EVL	1.51569e-95	0.43039	0.914	0.88	4.01521e-91	T1
SDF2L1	3.42468e-95	0.555484	0.512	0.327	9.07233e-91	T1
COX6A1	7.01748e-95	0.423501	0.819	0.734	1.859e-90	T1
EIF4G3	9.94866e-95	0.451636	0.283	0.114	2.6355e-90	T1
STK17A	2.30443e-94	0.488891	0.781	0.648	6.10466e-90	T1
HLA-DPA1	3.26211e-94	0.471978	0.652	0.44	8.64166e-90	T1
AC004687.1	5.62791e-94	0.529535	0.764	0.638	1.49089e-89	T1
COX8A	5.66014e-94	0.440652	0.803	0.708	1.49943e-89	T1
CAP1	3.45679e-93	0.495041	0.759	0.626	9.15739e-89	T1
S100A6	3.50191e-93	0.378743	0.978	0.961	9.27692e-89	T1
CCDC28B	5.70436e-93	0.454914	0.283	0.117	1.51114e-88	T1
MIEN1	9.2601e-93	0.501287	0.493	0.31	2.45309e-88	T1
JAKMIP2	2.14061e-92	0.419326	0.271	0.105	5.67069e-88	T1
SEC61B	2.78939e-92	0.442687	0.788	0.687	7.38936e-88	T1
SH3BP5	3.41992e-92	0.498372	0.626	0.455	9.05971e-88	T1
ATP5ME	4.20028e-92	0.451074	0.83	0.753	1.1127e-87	T1
SCLT1	4.72468e-92	0.47279	0.293	0.127	1.25162e-87	T1
PTPN18	7.83916e-92	0.451453	0.461	0.265	2.07667e-87	T1
UTRN	2.6702e-91	0.535879	0.623	0.452	7.07363e-87	T1
SELENOT	4.66843e-91	0.469988	0.612	0.453	1.23671e-86	T1
CYCS	5.39153e-91	0.463895	0.606	0.445	1.42827e-86	T1
CSK	3.38985e-90	0.504225	0.66	0.513	8.98006e-86	T1
PILRB	2.91381e-89	0.487023	0.368	0.187	7.71898e-85	T1
CD47	3.00066e-89	0.461413	0.805	0.731	7.94905e-85	T1
MXRA7	3.56132e-89	0.409791	0.285	0.116	9.43429e-85	T1
TMED9	3.62373e-89	0.454354	0.6	0.437	9.59964e-85	T1
SEC11A	3.82291e-89	0.466117	0.692	0.557	1.01273e-84	T1
IFI16	3.91228e-89	0.511516	0.674	0.518	1.0364e-84	T1
ANTKMT	2.23784e-88	0.452377	0.424	0.234	5.92825e-84	T1
PDIA6	2.72112e-88	0.471414	0.604	0.436	7.20853e-84	T1
SIGIRR	2.77151e-88	0.47757	0.68	0.536	7.342e-84	T1
RNASEK	3.14426e-88	0.403128	0.884	0.826	8.32947e-84	T1
PRR5	8.34101e-88	0.480943	0.449	0.261	2.20962e-83	T1
SSBP4	3.53199e-87	0.473587	0.607	0.433	9.3566e-83	T1
HSPA5	3.98418e-87	0.558759	0.615	0.463	1.05545e-82	T1
UTS2	3.95553e-86	0.436782	0.253	0.1	1.04786e-81	T1
BANF1	8.67036e-86	0.468865	0.619	0.474	2.29687e-81	T1
CAPNS1	1.09908e-85	0.506516	0.56	0.391	2.91157e-81	T1
ATP5F1E	1.93236e-85	0.270855	0.998	0.995	5.11903e-81	T1
TMA7	3.20871e-85	0.28597	0.994	0.99	8.50021e-81	T1
SIPA1	8.64362e-85	0.475784	0.468	0.288	2.28978e-80	T1
AKNA	1.07894e-84	0.460591	0.689	0.547	2.85823e-80	T1
GLRX	2.1649e-84	0.472594	0.659	0.52	5.73504e-80	T1
MACF1	5.75757e-84	0.525619	0.666	0.525	1.52524e-79	T1
ACTR2	9.56034e-84	0.448223	0.774	0.678	2.53263e-79	T1
PXN	3.4005e-83	0.467653	0.37	0.196	9.00828e-79	T1
RABAC1	9.54543e-83	0.439145	0.724	0.593	2.52868e-78	T1
DIAPH1	1.54356e-82	0.481911	0.593	0.43	4.08905e-78	T1
CRIP1	3.51567e-82	0.342549	0.953	0.864	9.31336e-78	T1
NT5C	4.41454e-82	0.458986	0.47	0.298	1.16945e-77	T1
P4HB	5.62103e-82	0.48751	0.606	0.452	1.48907e-77	T1
USB1	6.16199e-82	0.406959	0.287	0.128	1.63237e-77	T1
ZBTB7A	8.66436e-82	0.507901	0.659	0.517	2.29527e-77	T1
COPE	1.14169e-81	0.430241	0.732	0.623	3.02445e-77	T1
PHPT1	2.18463e-81	0.487176	0.46	0.287	5.78731e-77	T1
SMAD7	5.76634e-81	0.426636	0.294	0.13	1.52756e-76	T1
RNF125	1.38709e-80	0.490609	0.537	0.375	3.67454e-76	T1
BTN3A2	1.86261e-80	0.437413	0.78	0.673	4.93423e-76	T1
ATP6V0E1	5.36625e-80	0.360096	0.859	0.801	1.42157e-75	T1
CDKN2D	5.46586e-80	0.391878	0.651	0.5	1.44796e-75	T1
WDR83OS	8.52761e-80	0.416835	0.671	0.537	2.25905e-75	T1
IER2	9.04389e-80	0.429193	0.794	0.673	2.39582e-75	T1
ARF6	1.32501e-79	0.468604	0.653	0.52	3.51008e-75	T1
TBC1D10C	1.53389e-79	0.422586	0.803	0.732	4.06342e-75	T1
GTF3C1	1.85625e-79	0.411334	0.271	0.117	4.91739e-75	T1
PTPN6	3.3552e-79	0.523611	0.57	0.419	8.88826e-75	T1
MLLT6	3.40358e-79	0.496088	0.595	0.441	9.01642e-75	T1
COPS9	6.25522e-79	0.37431	0.776	0.704	1.65707e-74	T1
DDIT4	6.60683e-79	0.579165	0.429	0.265	1.75022e-74	T1
RAB37	1.02405e-78	0.468419	0.404	0.227	2.71282e-74	T1
NEAT1	3.03935e-78	0.403218	0.935	0.86	8.05155e-74	T1
HLA-DPB1	9.94494e-78	0.400068	0.744	0.562	2.63452e-73	T1
ITGB7	1.73351e-77	0.49783	0.536	0.376	4.59225e-73	T1
CTDSP1	1.91677e-77	0.421657	0.565	0.402	5.07773e-73	T1
FGL2	3.51175e-77	0.453707	0.328	0.163	9.30298e-73	T1
PSMB8	3.87491e-77	0.395313	0.783	0.687	1.0265e-72	T1
MT-ND5	7.1305e-77	0.296422	1	0.999	1.88894e-72	T1
TNFRSF1A	1.03981e-75	0.434814	0.334	0.174	2.75455e-71	T1
RAB29	1.27163e-75	0.477702	0.481	0.308	3.36868e-71	T1
TPM4	1.88699e-75	0.434566	0.575	0.411	4.99881e-71	T1
DNAJC1	3.01625e-75	0.43376	0.461	0.284	7.99036e-71	T1
SUN2	4.15067e-75	0.457422	0.722	0.62	1.09955e-70	T1
ATP5PF	9.48408e-75	0.367835	0.782	0.702	2.51243e-70	T1
SFT2D1	1.58024e-74	0.462874	0.462	0.302	4.18621e-70	T1
CCDC12	2.26544e-74	0.410158	0.614	0.48	6.00137e-70	T1
PPP2R5C	4.64951e-74	0.407929	0.818	0.71	1.2317e-69	T1
BRK1	7.81046e-74	0.3768	0.746	0.645	2.06907e-69	T1
COX17	1.09938e-73	0.478992	0.55	0.408	2.91236e-69	T1
AP2A1	1.149e-73	0.410001	0.303	0.15	3.04381e-69	T1
FKBP11	2.7329e-73	0.471067	0.546	0.385	7.23972e-69	T1
IQGAP2	1.26103e-72	0.45768	0.581	0.421	3.34059e-68	T1
RBM8A	1.2963e-72	0.420757	0.657	0.547	3.43403e-68	T1
MANF	1.59566e-72	0.477334	0.467	0.309	4.22706e-68	T1
NDUFS6	1.79532e-72	0.383069	0.668	0.561	4.75598e-68	T1
SLC20A1	1.16983e-71	0.42882	0.36	0.198	3.099e-67	T1
CD320	1.24033e-71	0.504779	0.452	0.289	3.28577e-67	T1
NDUFA13	1.32226e-71	0.332211	0.856	0.814	3.50279e-67	T1
TGFBR1	1.54288e-71	0.403613	0.284	0.133	4.08725e-67	T1
RAC1	2.47302e-71	0.388205	0.698	0.584	6.55127e-67	T1
PSMA6	3.09243e-71	0.415066	0.633	0.517	8.19215e-67	T1
RPS6KA1	3.41426e-71	0.472262	0.422	0.262	9.04472e-67	T1
PKN1	8.41477e-71	0.455442	0.545	0.406	2.22916e-66	T1
LMO4	1.27725e-70	0.433053	0.314	0.158	3.38356e-66	T1
TADA3	1.56754e-70	0.448878	0.487	0.333	4.15257e-66	T1
TBCB	2.54946e-70	0.418403	0.552	0.402	6.75377e-66	T1
ATP2B4	1.15049e-69	0.442402	0.39	0.226	3.04777e-65	T1
YWHAB	1.7079e-69	0.348621	0.939	0.913	4.5244e-65	T1
IDH2	1.76963e-69	0.439612	0.483	0.325	4.68793e-65	T1
C11orf21	2.56342e-69	0.393058	0.314	0.16	6.79077e-65	T1
DGKZ	3.30502e-69	0.431776	0.673	0.558	8.75533e-65	T1
WDR1	3.35726e-69	0.433376	0.604	0.465	8.89372e-65	T1
CD164	1.16934e-68	0.444904	0.615	0.495	3.0977e-64	T1
HSP90AA1	1.20746e-68	0.332246	0.944	0.925	3.19868e-64	T1
ARHGAP30	1.26484e-68	0.462942	0.674	0.563	3.3507e-64	T1
NFATC2	1.83427e-68	0.446702	0.347	0.191	4.85916e-64	T1
HENMT1	2.42455e-68	0.358951	0.255	0.116	6.42286e-64	T1
EIF4A1	2.6345e-68	0.379576	0.873	0.832	6.97906e-64	T1
NDUFA3	2.77566e-68	0.408253	0.718	0.622	7.35301e-64	T1
RAB8A	3.12319e-68	0.415508	0.496	0.344	8.27363e-64	T1
TMBIM6	3.56519e-68	0.360484	0.874	0.832	9.44455e-64	T1
ATP5MC3	5.36879e-68	0.346791	0.785	0.718	1.42225e-63	T1
TRAPPC1	9.92976e-68	0.409137	0.738	0.651	2.63049e-63	T1
NEDD9	1.14628e-67	0.393365	0.26	0.121	3.03661e-63	T1
ADD1	1.98266e-67	0.4608	0.531	0.388	5.25225e-63	T1
ATP5MF	2.78435e-67	0.365173	0.752	0.683	7.37602e-63	T1
RAB9A	7.53069e-67	0.398307	0.368	0.215	1.99496e-62	T1
STAT4	8.86421e-67	0.429872	0.394	0.236	2.34822e-62	T1
UQCR11	9.7554e-67	0.338904	0.908	0.886	2.5843e-62	T1
JTB	7.19011e-66	0.365952	0.755	0.668	1.90473e-61	T1
PPIA	1.08489e-65	0.287893	0.973	0.972	2.87399e-61	T1
AKAP13	1.56928e-65	0.432845	0.748	0.663	4.15719e-61	T1
CELF2	2.2751e-65	0.431294	0.796	0.72	6.02696e-61	T1
DNAJC8	2.51501e-65	0.398708	0.677	0.572	6.6625e-61	T1
H3F3B	3.68709e-65	0.280908	0.981	0.977	9.76748e-61	T1
REEP5	4.06954e-65	0.386299	0.548	0.399	1.07806e-60	T1
PRKCH	6.47174e-65	0.420133	0.594	0.465	1.71443e-60	T1
RAB5IF	2.01419e-64	0.385958	0.55	0.414	5.3358e-60	T1
RASAL3	2.3628e-64	0.411353	0.545	0.402	6.2593e-60	T1
C1orf56	3.11759e-64	0.534454	0.692	0.602	8.2588e-60	T1
NPRL2	3.48459e-64	0.405662	0.326	0.18	9.23103e-60	T1
SUB1	4.14702e-64	0.284418	0.915	0.884	1.09859e-59	T1
SRPK2	4.64748e-64	0.434919	0.513	0.373	1.23116e-59	T1
REL	4.66237e-64	0.400023	0.366	0.211	1.23511e-59	T1
FYN	5.33296e-64	0.404817	0.738	0.65	1.41275e-59	T1
PPP3CA	1.23078e-63	0.432239	0.342	0.192	3.26047e-59	T1
ARHGEF3	1.64222e-63	0.436061	0.403	0.252	4.3504e-59	T1
NCOA1	2.36124e-63	0.420158	0.328	0.183	6.25517e-59	T1
ARHGAP9	3.17945e-63	0.435348	0.388	0.243	8.42268e-59	T1
RALY	4.51851e-63	0.414433	0.559	0.43	1.197e-58	T1
POLR3GL	4.65477e-63	0.414173	0.58	0.458	1.2331e-58	T1
TAPBP	6.98266e-63	0.418886	0.712	0.62	1.84978e-58	T1
HNRNPA2B1	2.86812e-62	0.292057	0.959	0.965	7.59793e-58	T1
STX8	3.92355e-62	0.40082	0.397	0.253	1.03939e-57	T1
PSMB3	5.75093e-62	0.373157	0.618	0.509	1.52348e-57	T1
LASP1	1.02582e-61	0.413732	0.34	0.198	2.71749e-57	T1
HNRNPF	1.47555e-61	0.339203	0.812	0.751	3.90889e-57	T1
NAA38	2.45634e-61	0.396009	0.592	0.474	6.5071e-57	T1
ARPC1B	2.9955e-61	0.284313	0.948	0.92	7.93538e-57	T1
CASP4	7.31034e-61	0.426362	0.576	0.446	1.93658e-56	T1
ARPC5	7.83949e-61	0.322334	0.872	0.832	2.07676e-56	T1
TMEM50A	1.69659e-60	0.344139	0.695	0.59	4.49444e-56	T1
IL2RG	2.19439e-60	0.371409	0.762	0.685	5.81317e-56	T1
BCAP31	6.37305e-60	0.397177	0.589	0.48	1.68829e-55	T1
RGS19	1.11454e-59	0.421819	0.541	0.408	2.95252e-55	T1
CYB561D2	1.54538e-59	0.390097	0.354	0.21	4.09387e-55	T1
ATOX1	1.66606e-59	0.41531	0.354	0.212	4.41356e-55	T1
C1orf174	2.92018e-59	0.387223	0.307	0.17	7.73585e-55	T1
LINC00623	6.41083e-59	0.389936	0.571	0.444	1.69829e-54	T1
CYTH4	6.51748e-59	0.393896	0.454	0.31	1.72655e-54	T1
PLCG2	7.73429e-59	0.411552	0.365	0.224	2.04889e-54	T1
NEDD8	8.23869e-59	0.333175	0.784	0.734	2.18251e-54	T1
NDUFC2	8.65352e-59	0.351579	0.688	0.608	2.2924e-54	T1
METRN	1.62449e-58	0.341387	0.277	0.143	4.30343e-54	T1
BATF	2.27442e-58	0.380455	0.398	0.247	6.02517e-54	T1
ARHGAP26	3.94966e-58	0.357019	0.287	0.148	1.04631e-53	T1
CCDC88C	4.00759e-58	0.408439	0.58	0.456	1.06165e-53	T1
MAD2L2	6.04189e-58	0.33737	0.273	0.139	1.60056e-53	T1
LY6E	6.80698e-58	0.42564	0.764	0.689	1.80324e-53	T1
TNFSF14	1.02536e-57	0.35924	0.277	0.14	2.71629e-53	T1
PTGER4	1.56025e-57	0.399899	0.301	0.164	4.13327e-53	T1
ARID5A	1.94594e-57	0.410223	0.345	0.208	5.15498e-53	T1
PARK7	2.60834e-57	0.314118	0.819	0.758	6.90975e-53	T1
CKLF	5.70946e-57	0.386616	0.601	0.482	1.51249e-52	T1
TXNIP	1.07877e-56	0.320769	0.992	0.993	2.85778e-52	T1
PET100	1.54952e-56	0.339446	0.689	0.596	4.10482e-52	T1
PRMT2	1.74552e-56	0.419408	0.831	0.773	4.62406e-52	T1
RTN4	2.86134e-56	0.394774	0.612	0.506	7.57999e-52	T1
ZNF276	4.49128e-56	0.426154	0.454	0.319	1.18978e-51	T1
LPGAT1	5.42553e-56	0.396736	0.314	0.179	1.43728e-51	T1
MIB2	8.84146e-56	0.408611	0.376	0.236	2.34219e-51	T1
SAMD9L	1.80976e-55	0.408365	0.372	0.231	4.79423e-51	T1
FDPS	2.3026e-55	0.393993	0.463	0.331	6.09982e-51	T1
MYDGF	3.44614e-55	0.381265	0.477	0.346	9.12916e-51	T1
TCIRG1	6.03556e-55	0.363929	0.309	0.173	1.59888e-50	T1
TMEM160	6.07205e-55	0.371376	0.551	0.44	1.60855e-50	T1
IFI27L2	7.07874e-55	0.372798	0.506	0.374	1.87523e-50	T1
DCTN3	1.65546e-54	0.356234	0.532	0.418	4.38547e-50	T1
SBK1	2.45337e-54	0.361816	0.266	0.138	6.49921e-50	T1
ATP5MD	4.34258e-54	0.329444	0.824	0.775	1.15039e-49	T1
LSM3	4.84224e-54	0.350882	0.57	0.457	1.28276e-49	T1
COX7A2	5.11226e-54	0.301382	0.857	0.818	1.35429e-49	T1
SELENOS	6.31948e-54	0.38558	0.463	0.327	1.67409e-49	T1
PTPN7	1.26309e-53	0.384058	0.481	0.338	3.34605e-49	T1
PSMD8	2.46177e-53	0.343959	0.607	0.505	6.52147e-49	T1
TAOK3	2.51476e-53	0.395734	0.596	0.489	6.66186e-49	T1
TRAPPC10	8.87089e-53	0.401766	0.431	0.3	2.34999e-48	T1
LYAR	1.25005e-52	0.283262	0.576	0.391	3.3115e-48	T1
CYTOR	1.33143e-52	0.30341	0.494	0.318	3.5271e-48	T1
ADCY7	1.84837e-52	0.362277	0.294	0.163	4.89651e-48	T1
TOMM5	2.73886e-52	0.33155	0.626	0.537	7.25552e-48	T1
HSP90B1	1.37102e-51	0.351606	0.706	0.63	3.63197e-47	T1
DDX5	1.8697e-51	0.278133	0.954	0.94	4.95301e-47	T1
MXD4	2.04265e-51	0.379407	0.467	0.337	5.41118e-47	T1
EBP	4.14478e-51	0.367989	0.362	0.231	1.09799e-46	T1
SYTL2	5.37538e-51	0.316699	0.256	0.129	1.42399e-46	T1
COMT	6.97629e-51	0.363437	0.39	0.266	1.84809e-46	T1
C9orf16	8.35114e-51	0.30934	0.78	0.707	2.2123e-46	T1
NDUFA12	1.01514e-50	0.296055	0.756	0.701	2.6892e-46	T1
EIF3G	1.09026e-50	0.429379	0.855	0.844	2.88822e-46	T1
COMMD7	1.8566e-50	0.359972	0.486	0.367	4.91833e-46	T1
TMCO1	2.42702e-50	0.344646	0.604	0.5	6.42942e-46	T1
RNPEPL1	4.06753e-50	0.380324	0.522	0.403	1.07753e-45	T1
UCP2	5.56798e-50	0.375653	0.765	0.701	1.47501e-45	T1
PSMB6	6.11626e-50	0.339459	0.56	0.456	1.62026e-45	T1
SDF4	6.15142e-50	0.367059	0.361	0.232	1.62957e-45	T1
DIP2A	7.78447e-50	0.460965	0.443	0.314	2.06218e-45	T1
TMIGD2	8.96768e-50	0.446779	0.26	0.142	2.37563e-45	T1
LAMTOR4	1.01682e-49	0.311448	0.741	0.695	2.69366e-45	T1
MAPRE2	1.40666e-49	0.359215	0.303	0.176	3.72637e-45	T1
ARF1	1.42713e-49	0.30425	0.702	0.615	3.78061e-45	T1
RAP2B	1.78383e-49	0.3708	0.51	0.385	4.72553e-45	T1
LPP	2.29667e-49	0.386797	0.33	0.198	6.08412e-45	T1
ARAP2	2.47649e-49	0.374801	0.375	0.237	6.56046e-45	T1
PRKCB	4.23933e-49	0.377144	0.566	0.443	1.12304e-44	T1
ZBP1	5.3348e-49	0.33866	0.268	0.145	1.41324e-44	T1
ARHGEF1	6.01998e-49	0.354601	0.704	0.634	1.59475e-44	T1
GLIPR1	7.43283e-49	0.369503	0.488	0.351	1.96903e-44	T1
COX7B	8.54901e-49	0.318245	0.721	0.653	2.26472e-44	T1
SH3GLB1	9.06664e-49	0.383076	0.457	0.336	2.40184e-44	T1
PSAP	9.86716e-49	0.390115	0.436	0.313	2.61391e-44	T1
UCHL5	1.32236e-48	0.37423	0.34	0.215	3.50306e-44	T1
DAD1	1.95973e-48	0.304638	0.776	0.718	5.19153e-44	T1
FERMT3	2.15057e-48	0.254068	0.576	0.461	5.69708e-44	T1
KIAA2013	3.52708e-48	0.345153	0.308	0.185	9.3436e-44	T1
ST8SIA4	3.8446e-48	0.339301	0.303	0.175	1.01847e-43	T1
DUSP23	4.90233e-48	0.319091	0.285	0.162	1.29868e-43	T1
SH3BP1	5.65684e-48	0.369122	0.415	0.29	1.49855e-43	T1
RAB5C	1.07298e-47	0.354931	0.477	0.362	2.84243e-43	T1
ANAPC11	1.29245e-47	0.357696	0.492	0.377	3.42382e-43	T1
SLA	4.04043e-47	0.394074	0.556	0.449	1.07035e-42	T1
NDUFA1	7.11668e-47	0.289563	0.817	0.778	1.88528e-42	T1
SIRT2	1.10484e-46	0.337103	0.281	0.161	2.92682e-42	T1
PSMA4	1.40719e-46	0.357901	0.501	0.386	3.72779e-42	T1
TMEM59	1.57876e-46	0.318041	0.729	0.68	4.18229e-42	T1
MFSD10	1.84453e-46	0.363797	0.449	0.324	4.88633e-42	T1
VPS26A	1.92537e-46	0.357652	0.36	0.236	5.10049e-42	T1
DNAJB11	2.31198e-46	0.323178	0.288	0.167	6.12468e-42	T1
GBP5	2.85752e-46	0.311916	0.44	0.294	7.56986e-42	T1
COX6B1	2.92895e-46	0.263397	0.873	0.853	7.75909e-42	T1
APLP2	2.97271e-46	0.340669	0.294	0.171	7.875e-42	T1
RNF19A	3.5739e-46	0.39198	0.402	0.277	9.46762e-42	T1
TUBB4B	4.17893e-46	0.363907	0.442	0.319	1.10704e-41	T1
AKT1	5.00492e-46	0.355809	0.321	0.2	1.32585e-41	T1
DERL1	7.06753e-46	0.33736	0.347	0.225	1.87226e-41	T1
IKZF3	7.50932e-46	0.359502	0.577	0.462	1.98929e-41	T1
PARP14	1.97573e-45	0.361871	0.35	0.224	5.2339e-41	T1
ATP6V0D1	2.28521e-45	0.352975	0.344	0.225	6.05374e-41	T1
UBE2M	3.16525e-45	0.334899	0.476	0.366	8.38506e-41	T1
TNFRSF1B	3.45942e-45	0.323054	0.453	0.318	9.16435e-41	T1
COX5B	4.18923e-45	0.292469	0.834	0.797	1.10977e-40	T1
SELENOK	4.65783e-45	0.320961	0.58	0.485	1.23391e-40	T1
KRTCAP2	6.70594e-45	0.283981	0.803	0.768	1.77647e-40	T1
NCL	9.10974e-45	0.338212	0.808	0.779	2.41326e-40	T1
RBM39	1.97718e-44	0.297523	0.851	0.832	5.23774e-40	T1
KLHDC4	2.09153e-44	0.336533	0.285	0.168	5.54067e-40	T1
PPP1R12A	2.20774e-44	0.381554	0.599	0.511	5.84852e-40	T1
DENND2D	3.78451e-44	0.391029	0.621	0.545	1.00256e-39	T1
SRI	6.99555e-44	0.320777	0.571	0.483	1.85319e-39	T1
TMEM258	7.42655e-44	0.297512	0.782	0.738	1.96737e-39	T1
ITGB1BP1	7.73136e-44	0.351575	0.482	0.373	2.04812e-39	T1
ZNHIT1	8.1501e-44	0.337758	0.531	0.431	2.15904e-39	T1
AURKAIP1	8.46403e-44	0.284582	0.619	0.538	2.24221e-39	T1
C17orf49	9.0672e-44	0.375896	0.499	0.386	2.40199e-39	T1
SPCS3	1.01993e-43	0.355259	0.534	0.429	2.7019e-39	T1
CCDC107	1.46081e-43	0.324076	0.499	0.378	3.86983e-39	T1
PSMA2	1.63485e-43	0.294949	0.651	0.582	4.33089e-39	T1
GYG1	2.08939e-43	0.300453	0.25	0.137	5.53502e-39	T1
ITCH	2.09648e-43	0.341552	0.268	0.155	5.55379e-39	T1
NOP10	2.21405e-43	0.306231	0.629	0.555	5.86523e-39	T1
CHMP2A	4.44017e-43	0.323074	0.553	0.46	1.17625e-38	T1
CSNK1D	5.44504e-43	0.356069	0.347	0.228	1.44245e-38	T1
PSENEN	7.54072e-43	0.335641	0.301	0.186	1.99761e-38	T1
PSMB1	7.73936e-43	0.303618	0.717	0.682	2.05023e-38	T1
LRPAP1	8.22594e-43	0.342142	0.486	0.388	2.17913e-38	T1
PARP15	9.51536e-43	0.340555	0.263	0.15	2.52072e-38	T1
TMBIM4	1.24606e-42	0.292021	0.737	0.69	3.30093e-38	T1
TMEM9B	1.93712e-42	0.331061	0.439	0.325	5.13163e-38	T1
ILK	2.35161e-42	0.262528	0.399	0.278	6.22966e-38	T1
MCRIP1	2.41028e-42	0.330745	0.423	0.31	6.38508e-38	T1
HCLS1	2.51869e-42	0.334641	0.665	0.605	6.67225e-38	T1
CANX	2.62064e-42	0.383537	0.487	0.38	6.94235e-38	T1
GHITM	2.80491e-42	0.295818	0.61	0.537	7.43049e-38	T1
SEC11C	2.98187e-42	0.315885	0.513	0.409	7.89927e-38	T1
RNF7	3.38094e-42	0.294513	0.575	0.491	8.95646e-38	T1
RAB2A	3.59187e-42	0.323943	0.495	0.399	9.51522e-38	T1
RFTN1	3.86024e-42	0.339711	0.273	0.161	1.02262e-37	T1
APBB1IP	4.26539e-42	0.307109	0.717	0.643	1.12994e-37	T1
MOB3A	8.62423e-42	0.336091	0.35	0.233	2.28464e-37	T1
CLTB	8.7917e-42	0.323585	0.434	0.326	2.32901e-37	T1
SLC25A11	1.14631e-41	0.314798	0.323	0.209	3.03668e-37	T1
ATP6V0B	1.35823e-41	0.322924	0.487	0.386	3.59809e-37	T1
SEC61G	3.19046e-41	0.309206	0.709	0.664	8.45184e-37	T1
CLTA	3.65503e-41	0.283367	0.616	0.536	9.68254e-37	T1
MT-ND4L	4.12717e-41	0.299293	0.914	0.901	1.09333e-36	T1
KCNAB2	4.23217e-41	0.358192	0.412	0.298	1.12115e-36	T1
ARHGDIA	6.29837e-41	0.331263	0.623	0.555	1.6685e-36	T1
MAP1LC3B	6.84164e-41	0.317392	0.553	0.461	1.81242e-36	T1
LRP10	7.5223e-41	0.36479	0.45	0.342	1.99273e-36	T1
SPPL2A	7.95558e-41	0.341688	0.317	0.204	2.10751e-36	T1
IDS	1.3886e-40	0.351202	0.52	0.418	3.67855e-36	T1
UBE2L3	1.44127e-40	0.308595	0.564	0.488	3.81806e-36	T1
PRR13	1.71479e-40	0.342532	0.618	0.553	4.54266e-36	T1
AP2S1	1.73515e-40	0.289363	0.533	0.44	4.59658e-36	T1
APOL6	1.7609e-40	0.362772	0.48	0.377	4.6648e-36	T1
IFI35	1.78632e-40	0.32176	0.308	0.196	4.73214e-36	T1
CYBC1	2.84517e-40	0.343631	0.442	0.333	7.53714e-36	T1
SNRPG	3.06036e-40	0.268471	0.685	0.629	8.10719e-36	T1
ARF5	3.6507e-40	0.319854	0.499	0.403	9.67106e-36	T1
ROMO1	3.98637e-40	0.333472	0.483	0.383	1.05603e-35	T1
WAS	4.844e-40	0.347916	0.554	0.468	1.28323e-35	T1
CCDC69	5.00443e-40	0.365259	0.397	0.286	1.32572e-35	T1
ISG15	6.98116e-40	0.367617	0.529	0.426	1.84938e-35	T1
FOXN3	7.29456e-40	0.341252	0.511	0.411	1.9324e-35	T1
PSMD13	1.28262e-39	0.315579	0.501	0.408	3.39779e-35	T1
TUBA1B	2.05904e-39	0.322884	0.685	0.632	5.4546e-35	T1
C4orf3	2.21554e-39	0.276608	0.779	0.739	5.8692e-35	T1
CIAO2B	2.51543e-39	0.292478	0.574	0.495	6.66361e-35	T1
SDF2	2.62902e-39	0.307354	0.38	0.269	6.96453e-35	T1
SET	7.62077e-39	0.307452	0.846	0.813	2.01882e-34	T1
SNTB2	7.87833e-39	0.319701	0.258	0.15	2.08705e-34	T1
ATP1B3	8.26847e-39	0.354471	0.409	0.301	2.1904e-34	T1
RNF166	9.79418e-39	0.354597	0.443	0.337	2.59458e-34	T1
BZW1	1.41321e-38	0.343512	0.481	0.379	3.74374e-34	T1
CDC42EP3	1.44394e-38	0.319757	0.45	0.335	3.82514e-34	T1
CD2BP2	1.67366e-38	0.318017	0.363	0.254	4.43368e-34	T1
WIPF1	1.74905e-38	0.321643	0.616	0.535	4.6334e-34	T1
ARL6IP1	2.46124e-38	0.28084	0.641	0.573	6.52008e-34	T1
SSNA1	3.01419e-38	0.315461	0.497	0.407	7.9849e-34	T1
ATP6V1F	3.22189e-38	0.290128	0.59	0.526	8.53512e-34	T1
POLR2K	4.2015e-38	0.289931	0.48	0.383	1.11302e-33	T1
MTPN	6.86041e-38	0.30159	0.613	0.537	1.81739e-33	T1
CTBP1	7.66467e-38	0.33832	0.319	0.209	2.03045e-33	T1
NDUFB3	1.15765e-37	0.302282	0.574	0.506	3.06674e-33	T1
DDX46	1.32472e-37	0.29383	0.648	0.584	3.50931e-33	T1
PRKACB	1.38776e-37	0.324865	0.46	0.358	3.67632e-33	T1
CYTH1	3.04793e-37	0.307823	0.595	0.514	8.07427e-33	T1
RHOF	4.11273e-37	0.342868	0.484	0.383	1.0895e-32	T1
PSTPIP1	4.47218e-37	0.322987	0.41	0.302	1.18473e-32	T1
SUMO1	5.2788e-37	0.27196	0.618	0.562	1.39841e-32	T1
ADRM1	6.47341e-37	0.316638	0.432	0.333	1.71487e-32	T1
PTK2B	8.54e-37	0.32003	0.275	0.17	2.26233e-32	T1
FIBP	3.03309e-36	0.323461	0.387	0.286	8.03495e-32	T1
CIAO1	3.64871e-36	0.338829	0.408	0.309	9.66579e-32	T1
SCAND1	3.67686e-36	0.301942	0.556	0.485	9.74036e-32	T1
ATP5F1C	4.4907e-36	0.294732	0.553	0.475	1.18963e-31	T1
TMEM179B	5.75317e-36	0.318439	0.371	0.268	1.52407e-31	T1
PSMB2	7.91378e-36	0.299397	0.459	0.367	2.09644e-31	T1
STX7	8.64105e-36	0.314475	0.286	0.18	2.2891e-31	T1
TMEM109	9.58732e-36	0.305353	0.338	0.232	2.53978e-31	T1
SRSF3	1.14606e-35	0.267632	0.812	0.79	3.03603e-31	T1
RNPS1	1.61082e-35	0.337143	0.522	0.447	4.26722e-31	T1
CCDC88B	1.64984e-35	0.299396	0.259	0.158	4.37059e-31	T1
HNRNPA3	1.72453e-35	0.281005	0.802	0.781	4.56846e-31	T1
TUBB	2.51748e-35	0.334327	0.574	0.502	6.66905e-31	T1
GET3	2.55512e-35	0.290496	0.333	0.23	6.76876e-31	T1
SLFN12L	2.59058e-35	0.304092	0.291	0.185	6.86271e-31	T1
SAR1A	3.30483e-35	0.331477	0.448	0.353	8.75483e-31	T1
RNF126	4.48351e-35	0.307821	0.462	0.367	1.18773e-30	T1
COPS6	4.93544e-35	0.290409	0.526	0.446	1.30745e-30	T1
CD226	6.37085e-35	0.331983	0.368	0.258	1.6877e-30	T1
GATAD1	6.48049e-35	0.32775	0.277	0.174	1.71675e-30	T1
TNFSF12	6.5926e-35	0.30939	0.332	0.229	1.74644e-30	T1
BCL7C	7.29564e-35	0.295857	0.504	0.418	1.93269e-30	T1
TMED10	1.02658e-34	0.326362	0.448	0.35	2.71951e-30	T1
STUB1	1.11061e-34	0.277409	0.582	0.509	2.9421e-30	T1
RCN2	1.31236e-34	0.29384	0.424	0.328	3.47656e-30	T1
TAP1	1.53821e-34	0.307781	0.53	0.439	4.07486e-30	T1
UQCRQ	1.57494e-34	0.265221	0.615	0.549	4.17217e-30	T1
RALGDS	1.90333e-34	0.310298	0.303	0.199	5.04211e-30	T1
INPP4A	2.26159e-34	0.330234	0.436	0.341	5.99118e-30	T1
PCSK7	2.40464e-34	0.306407	0.695	0.65	6.37013e-30	T1
SRP19	2.58332e-34	0.291465	0.546	0.463	6.84348e-30	T1
COMMD4	3.62181e-34	0.312007	0.295	0.193	9.59454e-30	T1
PSMA5	4.04319e-34	0.278102	0.638	0.58	1.07108e-29	T1
ZDHHC24	4.94268e-34	0.288481	0.27	0.169	1.30936e-29	T1
RNASEH2C	5.09808e-34	0.318039	0.462	0.377	1.35053e-29	T1
GLTP	5.63828e-34	0.320389	0.33	0.228	1.49364e-29	T1
NUDT22	5.79055e-34	0.29585	0.314	0.215	1.53398e-29	T1
COX5A	6.79853e-34	0.291266	0.547	0.473	1.801e-29	T1
CCPG1	7.81006e-34	0.294243	0.316	0.212	2.06896e-29	T1
RNF181	8.10371e-34	0.307111	0.433	0.343	2.14675e-29	T1
PSMC3	1.39983e-33	0.323175	0.394	0.298	3.7083e-29	T1
GNB2	1.59145e-33	0.294416	0.451	0.356	4.21591e-29	T1
CIB1	2.58503e-33	0.265723	0.713	0.669	6.84801e-29	T1
ICAM3	2.73691e-33	0.267772	0.797	0.774	7.25034e-29	T1
RECQL	2.8309e-33	0.340549	0.385	0.286	7.49934e-29	T1
MOB1A	4.42351e-33	0.295345	0.517	0.431	1.17183e-28	T1
TEX264	5.10582e-33	0.303206	0.435	0.342	1.35258e-28	T1
KDELR2	7.13691e-33	0.325879	0.328	0.231	1.89064e-28	T1
UPP1	7.32517e-33	0.299601	0.395	0.293	1.94051e-28	T1
EIF6	7.41696e-33	0.300447	0.395	0.302	1.96483e-28	T1
PGAM1	7.54715e-33	0.295021	0.464	0.374	1.99931e-28	T1
TINF2	8.14621e-33	0.313956	0.358	0.261	2.15801e-28	T1
DYNLT1	8.55233e-33	0.283625	0.469	0.378	2.2656e-28	T1
PIN1	1.03672e-32	0.29067	0.441	0.353	2.74638e-28	T1
ATP5IF1	1.0427e-32	0.256886	0.746	0.711	2.76222e-28	T1
SUPT4H1	1.17935e-32	0.294643	0.442	0.348	3.1242e-28	T1
CYC1	1.40132e-32	0.293815	0.34	0.242	3.71225e-28	T1
GPATCH8	1.40463e-32	0.326741	0.423	0.332	3.72101e-28	T1
ENSA	1.43736e-32	0.296555	0.528	0.452	3.80772e-28	T1
BRD2	1.77079e-32	0.330589	0.492	0.408	4.69099e-28	T1
PNKP	2.01405e-32	0.298346	0.332	0.235	5.33542e-28	T1
DERL2	2.02539e-32	0.286238	0.317	0.221	5.36545e-28	T1
XAF1	2.63203e-32	0.349834	0.351	0.246	6.9725e-28	T1
ENO1	2.98191e-32	0.266002	0.733	0.704	7.89937e-28	T1
YWHAQ	3.47032e-32	0.274553	0.563	0.481	9.19323e-28	T1
LAMP1	4.59281e-32	0.293027	0.447	0.359	1.21668e-27	T1
ATP6V1D	4.86751e-32	0.278196	0.296	0.2	1.28945e-27	T1
DDOST	4.90703e-32	0.29828	0.472	0.39	1.29992e-27	T1
HNRNPK	5.46298e-32	0.261214	0.817	0.819	1.4472e-27	T1
ZNF428	6.59031e-32	0.273657	0.482	0.397	1.74584e-27	T1
BUD31	1.04636e-31	0.294644	0.403	0.312	2.77192e-27	T1
MMP25-AS1	1.08072e-31	0.285531	0.262	0.165	2.86293e-27	T1
NDUFA6	1.21672e-31	0.25068	0.48	0.391	3.22321e-27	T1
RAPGEF1	1.47078e-31	0.280786	0.286	0.188	3.89625e-27	T1
CSTB	1.98523e-31	0.266846	0.68	0.63	5.25907e-27	T1
MYO9B	2.37627e-31	0.334639	0.344	0.25	6.29498e-27	T1
MIA2	2.69933e-31	0.323129	0.325	0.23	7.1508e-27	T1
TMEM35B	3.18819e-31	0.281635	0.526	0.45	8.44584e-27	T1
TAF7	3.59268e-31	0.279853	0.596	0.524	9.51736e-27	T1
CASP1	4.03213e-31	0.305539	0.403	0.304	1.06815e-26	T1
LCK	5.08676e-31	0.257495	0.842	0.834	1.34753e-26	T1
NDUFS8	5.96249e-31	0.294047	0.488	0.413	1.57952e-26	T1
SAMD9	5.9645e-31	0.335153	0.467	0.381	1.58005e-26	T1
HELZ	6.2365e-31	0.326008	0.369	0.277	1.65211e-26	T1
NCOR1	7.56125e-31	0.280408	0.604	0.543	2.00305e-26	T1
DEK	7.80544e-31	0.263361	0.701	0.642	2.06774e-26	T1
PPP4C	7.9203e-31	0.301701	0.433	0.349	2.09817e-26	T1
ATM	9.39896e-31	0.285483	0.805	0.781	2.48988e-26	T1
COPZ1	1.09667e-30	0.289043	0.361	0.27	2.90518e-26	T1
AGTPBP1	1.14704e-30	0.292986	0.265	0.169	3.03863e-26	T1
GTF3A	1.24251e-30	0.260271	0.732	0.705	3.29152e-26	T1
PEX2	1.28015e-30	0.290766	0.308	0.214	3.39125e-26	T1
IER3IP1	1.5537e-30	0.279047	0.439	0.359	4.11591e-26	T1
ZBTB8OS	1.59274e-30	0.291215	0.436	0.349	4.21934e-26	T1
POLR2G	2.62189e-30	0.29621	0.361	0.272	6.94565e-26	T1
CHD9	3.84104e-30	0.298961	0.34	0.242	1.01753e-25	T1
RHOG	4.57325e-30	0.304747	0.44	0.356	1.2115e-25	T1
RNF167	6.95832e-30	0.305276	0.371	0.278	1.84333e-25	T1
ZNF207	8.09732e-30	0.268079	0.651	0.59	2.14506e-25	T1
ECH1	8.48828e-30	0.287738	0.527	0.467	2.24863e-25	T1
RPA2	9.60688e-30	0.275676	0.51	0.447	2.54496e-25	T1
PDLIM2	1.24529e-29	0.296948	0.467	0.385	3.2989e-25	T1
GRK2	1.2879e-29	0.27829	0.503	0.426	3.41178e-25	T1
WSB1	1.48909e-29	0.30313	0.48	0.405	3.94475e-25	T1
NLRC3	1.77758e-29	0.29051	0.288	0.195	4.70899e-25	T1
ZFAND6	2.66213e-29	0.283192	0.429	0.345	7.05224e-25	T1
XRCC5	2.89771e-29	0.254437	0.695	0.658	7.67631e-25	T1
RPS19BP1	3.07819e-29	0.27456	0.55	0.501	8.15443e-25	T1
ERBIN	3.71378e-29	0.306402	0.439	0.353	9.83818e-25	T1
MAP4	4.53379e-29	0.293372	0.326	0.231	1.20105e-24	T1
TRPV2	4.55904e-29	0.29211	0.306	0.212	1.20774e-24	T1
TMED2	6.15142e-29	0.28574	0.479	0.404	1.62957e-24	T1
CMTM6	7.00564e-29	0.281057	0.41	0.323	1.85586e-24	T1
PICALM	7.82366e-29	0.257761	0.251	0.16	2.07257e-24	T1
ARL5A	7.97009e-29	0.292782	0.464	0.389	2.11136e-24	T1
SARNP	8.01453e-29	0.293548	0.397	0.314	2.12313e-24	T1
CYFIP2	1.31504e-28	0.319696	0.489	0.415	3.48366e-24	T1
C1orf162	1.4027e-28	0.438241	0.443	0.365	3.71589e-24	T1
ATP6V0C	1.44268e-28	0.274999	0.581	0.536	3.82181e-24	T1
PPP6R1	1.65795e-28	0.283924	0.36	0.268	4.39208e-24	T1
NAXE	2.08692e-28	0.271351	0.274	0.186	5.52846e-24	T1
GLRX5	2.49973e-28	0.250581	0.436	0.36	6.62203e-24	T1
MRPS6	2.62439e-28	0.291558	0.493	0.421	6.95227e-24	T1
PLEKHA1	4.50835e-28	0.30973	0.464	0.385	1.19431e-23	T1
PUF60	4.68457e-28	0.267038	0.452	0.379	1.24099e-23	T1
JARID2	5.47894e-28	0.267466	0.266	0.176	1.45143e-23	T1
COMMD8	6.3807e-28	0.276077	0.351	0.263	1.69031e-23	T1
SNAP29	6.64735e-28	0.269766	0.25	0.162	1.76095e-23	T1
CHMP4A	7.09577e-28	0.280724	0.569	0.519	1.87974e-23	T1
ATP5F1B	8.38362e-28	0.2632	0.632	0.595	2.2209e-23	T1
HMOX2	9.80592e-28	0.288425	0.5	0.438	2.59769e-23	T1
ASAH1	1.02657e-27	0.281582	0.378	0.292	2.71948e-23	T1
WDR45	1.49932e-27	0.27584	0.266	0.177	3.97186e-23	T1
KDM5A	1.7575e-27	0.298	0.482	0.399	4.65579e-23	T1
B3GALT4	1.77799e-27	0.265631	0.271	0.182	4.71007e-23	T1
CLN3	1.91716e-27	0.274401	0.301	0.211	5.07875e-23	T1
VPS4B	2.8485e-27	0.285334	0.484	0.417	7.54597e-23	T1
ARFGAP3	3.80884e-27	0.273116	0.283	0.194	1.009e-22	T1
C18orf32	3.94222e-27	0.273343	0.519	0.462	1.04433e-22	T1
RCBTB2	4.61056e-27	0.26729	0.255	0.165	1.22138e-22	T1
HERPUD1	5.1842e-27	0.274017	0.404	0.312	1.37335e-22	T1
RER1	5.95501e-27	0.280919	0.448	0.372	1.57754e-22	T1
LNPEP	6.80736e-27	0.303365	0.501	0.432	1.80334e-22	T1
EIF5A	8.17927e-27	0.266401	0.657	0.618	2.16677e-22	T1
SNX5	9.66045e-27	0.27372	0.324	0.235	2.55915e-22	T1
GPS2	1.15506e-26	0.276377	0.486	0.416	3.05988e-22	T1
SHFL	1.42785e-26	0.290591	0.417	0.335	3.7825e-22	T1
UHMK1	1.48119e-26	0.293215	0.375	0.291	3.92383e-22	T1
ORAI1	2.04996e-26	0.267196	0.472	0.4	5.43056e-22	T1
SQSTM1	2.13346e-26	0.2827	0.544	0.496	5.65175e-22	T1
HNRNPM	2.26835e-26	0.252715	0.666	0.633	6.00908e-22	T1
CARHSP1	2.40455e-26	0.294802	0.349	0.266	6.36991e-22	T1
ORMDL2	2.88692e-26	0.269276	0.314	0.228	7.64774e-22	T1
THRAP3	3.08823e-26	0.266781	0.642	0.613	8.18102e-22	T1
ROCK1	3.22234e-26	0.306571	0.546	0.485	8.5363e-22	T1
TACC1	4.83094e-26	0.291217	0.359	0.273	1.27976e-21	T1
CCNDBP1	5.09052e-26	0.271325	0.505	0.441	1.34853e-21	T1
TUT7	5.85086e-26	0.268295	0.294	0.205	1.54995e-21	T1
FBXW5	6.19303e-26	0.28562	0.385	0.298	1.64059e-21	T1
PIM1	1.07785e-25	0.308512	0.387	0.305	2.85533e-21	T1
NDUFS2	1.45882e-25	0.278242	0.434	0.364	3.86455e-21	T1
AP2M1	1.46101e-25	0.258418	0.514	0.455	3.87036e-21	T1
SELPLG	1.69399e-25	0.308779	0.45	0.377	4.48755e-21	T1
TLE4	2.50268e-25	0.339406	0.423	0.349	6.62986e-21	T1
TXNDC17	2.75363e-25	0.255931	0.368	0.284	7.29465e-21	T1
ANP32A	3.41984e-25	0.286092	0.523	0.478	9.05949e-21	T1
RNF169	5.30259e-25	0.255987	0.279	0.195	1.40471e-20	T1
ILKAP	7.91901e-25	0.255773	0.291	0.211	2.09783e-20	T1
C1D	1.02766e-24	0.25231	0.395	0.322	2.72238e-20	T1
SNF8	1.18866e-24	0.275146	0.416	0.348	3.14889e-20	T1
TSSC4	1.30552e-24	0.250032	0.33	0.25	3.45846e-20	T1
POLR2F	1.42729e-24	0.253951	0.373	0.299	3.78105e-20	T1
UBE2E3	1.46246e-24	0.250854	0.341	0.258	3.87419e-20	T1
SERPINB9	1.6376e-24	0.322763	0.373	0.293	4.33818e-20	T1
MRPL52	1.85362e-24	0.256925	0.476	0.413	4.91044e-20	T1
TMEM208	1.89137e-24	0.253702	0.343	0.262	5.01044e-20	T1
RAB1B	2.49958e-24	0.263966	0.285	0.203	6.62163e-20	T1
HNRNPAB	3.41457e-24	0.291867	0.392	0.314	9.04555e-20	T1
MED15	4.28827e-24	0.253467	0.28	0.197	1.13601e-19	T1
DBNL	5.5371e-24	0.257303	0.483	0.417	1.46683e-19	T1
PSD4	6.2331e-24	0.25124	0.258	0.175	1.65121e-19	T1
CAPN2	7.61118e-24	0.264156	0.438	0.361	2.01628e-19	T1
RASA3	9.0239e-24	0.275544	0.418	0.343	2.39052e-19	T1
CAPN1	9.24033e-24	0.258431	0.358	0.279	2.44786e-19	T1
POLR2J	1.27177e-23	0.273626	0.465	0.409	3.36903e-19	T1
PDAP1	1.49487e-23	0.257166	0.45	0.391	3.96007e-19	T1
PCNX4	2.17311e-23	0.344359	0.31	0.227	5.75677e-19	T1
ANKRD11	2.41492e-23	0.300053	0.643	0.616	6.39736e-19	T1
ATG12	2.53969e-23	0.282596	0.412	0.342	6.72789e-19	T1
DNAJB14	3.80986e-23	0.281131	0.481	0.42	1.00927e-18	T1
IFNAR2	3.94345e-23	0.290714	0.346	0.272	1.04466e-18	T1
GATAD2A	4.50222e-23	0.271024	0.32	0.239	1.19268e-18	T1
PRPF38B	5.05171e-23	0.267235	0.644	0.618	1.33825e-18	T1
SETX	6.6999e-23	0.286156	0.381	0.303	1.77487e-18	T1
JADE1	1.10115e-22	0.266469	0.281	0.201	2.91706e-18	T1
HEXD	1.23634e-22	0.250771	0.271	0.192	3.2752e-18	T1
MGAT1	1.91286e-22	0.250998	0.401	0.332	5.06735e-18	T1
SIRT7	2.32234e-22	0.260122	0.423	0.356	6.15211e-18	T1
BTN3A1	2.789e-22	0.274501	0.385	0.308	7.38833e-18	T1
ADAM10	5.71478e-22	0.261331	0.316	0.239	1.5139e-17	T1
LSM2	6.58198e-22	0.261574	0.393	0.328	1.74363e-17	T1
NCKAP1L	9.71586e-22	0.263165	0.401	0.328	2.57383e-17	T1
LAMTOR2	1.02484e-21	0.254542	0.381	0.312	2.71491e-17	T1
MAPRE1	1.22326e-21	0.251022	0.323	0.25	3.24055e-17	T1
DDX39A	1.26921e-21	0.254617	0.321	0.247	3.36225e-17	T1
ANKRD44	1.47744e-21	0.262214	0.58	0.536	3.91389e-17	T1
SZRD1	1.5117e-21	0.272392	0.291	0.216	4.00465e-17	T1
DOCK2	1.81465e-21	0.271555	0.361	0.288	4.80719e-17	T1
CBX6	2.17997e-21	0.282189	0.363	0.292	5.77497e-17	T1
CDK13	2.98592e-21	0.261767	0.51	0.46	7.90999e-17	T1
ZFP36L1	3.06411e-21	0.265119	0.582	0.534	8.11713e-17	T1
PITPNC1	3.8568e-21	0.272493	0.356	0.286	1.0217e-16	T1
IDH3B	5.30305e-21	0.254419	0.315	0.245	1.40483e-16	T1
DGKD	6.25866e-21	0.269195	0.325	0.251	1.65798e-16	T1
MAF1	1.75233e-20	0.263473	0.459	0.408	4.6421e-16	T1
DNM2	2.02045e-20	0.260693	0.292	0.219	5.35237e-16	T1
MLEC	2.22735e-20	0.255496	0.358	0.285	5.90046e-16	T1
ZBTB44	3.02477e-20	0.258408	0.321	0.246	8.01292e-16	T1
RALBP1	3.36339e-20	0.258243	0.424	0.363	8.90996e-16	T1
DNAJC3	6.78992e-20	0.270005	0.27	0.198	1.79872e-15	T1
ABCF1	1.53187e-19	0.267946	0.384	0.318	4.05807e-15	T1
DCXR	1.73515e-19	0.265627	0.355	0.287	4.59658e-15	T1
LARP7	5.40942e-19	0.276232	0.368	0.298	1.43301e-14	T1
SPG11	5.77735e-19	0.272501	0.27	0.201	1.53048e-14	T1
RO60	6.62561e-19	0.252433	0.389	0.327	1.75519e-14	T1
ADH5	1.07831e-18	0.251017	0.458	0.423	2.85654e-14	T1
TRIM8	1.72e-18	0.250129	0.294	0.224	4.55645e-14	T1
SMAD2	2.2729e-18	0.257881	0.366	0.301	6.02115e-14	T1
KAT6B	3.72299e-18	0.292469	0.373	0.313	9.86259e-14	T1
SLK	5.1584e-18	0.261292	0.281	0.212	1.36651e-13	T1
SLC38A2	5.76567e-18	0.283948	0.426	0.375	1.52738e-13	T1
GOLGA4	4.19183e-17	0.264251	0.494	0.442	1.11046e-12	T1
MPLKIP	5.21482e-16	0.253772	0.372	0.325	1.38146e-11	T1
PTPN2	6.30113e-16	0.256501	0.422	0.378	1.66923e-11	T1
CCR7	0	1.23545	0.87	0.297	0	T2
CD27	4.86142e-173	0.574746	0.763	0.384	1.28784e-168	T2
IL6ST	1.00303e-252	0.756907	0.554	0.19	2.65713e-248	T2
LEF1	5.44447e-292	0.837979	0.702	0.277	1.4423e-287	T2
GAS5	0	0.907133	0.983	0.753	0	T2
SNHG29	0	0.884179	0.993	0.831	0	T2
RPS13	0	0.862288	1	0.996	0	T2
EEF1B2	0	0.804487	1	0.985	0	T2
RPS8	0	0.79302	1	0.996	0	T2
RPL32	0	0.761091	1	0.997	0	T2
RPS5	0	0.760678	1	0.992	0	T2
RPL5	0	0.759557	1	0.993	0	T2
RPS3A	0	0.752177	1	0.996	0	T2
RPL22	0	0.748187	1	0.992	0	T2
RPL9	0	0.735422	1	0.997	0	T2
RPS12	0	0.735261	1	0.998	0	T2
EEF1G	0	0.716668	1	0.98	0	T2
RPL11	0	0.706246	1	0.997	0	T2
RPS4X	0	0.703416	1	0.996	0	T2
NPM1	0	0.692544	0.997	0.927	0	T2
RPS6	0	0.686739	1	0.996	0	T2
RPS23	0	0.686733	1	0.997	0	T2
RPL30	0	0.683831	1	0.998	0	T2
RPL34	0	0.682655	1	0.998	0	T2
RPL23	0	0.680527	0.998	0.961	0	T2
RPL13	0	0.668994	1	0.998	0	T2
RPL35A	0	0.663995	1	0.999	0	T2
TPT1	0	0.652574	1	0.999	0	T2
EEF1A1	0	0.619042	1	0.998	0	T2
RPL39	0	0.61828	1	0.998	0	T2
RPL19	0	0.609829	1	0.997	0	T2
RPL37	0	0.609617	1	0.997	0	T2
RPL18	0	0.601905	1	0.997	0	T2
RPS16	0	0.600151	1	0.996	0	T2
RPS9	0	0.59987	1	0.996	0	T2
RPS18	0	0.595545	1	0.998	0	T2
RPS28	0	0.593652	1	0.997	0	T2
RPL12	0	0.592092	1	0.996	0	T2
RPS25	0	0.588378	1	0.996	0	T2
RPS14	0	0.579408	1	0.997	0	T2
RPL10A	0	0.578051	1	0.995	0	T2
RPLP1	0	0.574549	1	0.999	0	T2
RPL18A	0	0.570684	1	0.997	0	T2
RPL24	0	0.567654	1	0.994	0	T2
RPL29	0	0.555202	1	0.996	0	T2
RPS21	0	0.550692	1	0.996	0	T2
RPL36	0	0.542386	1	0.996	0	T2
NACA	0	0.539691	1	0.996	0	T2
RPL21	0	0.534003	1	0.998	0	T2
RPS15A	0	0.532288	1	0.999	0	T2
RPL27	0	0.527256	1	0.993	0	T2
RPL38	0	0.525177	1	0.994	0	T2
RPL10	0	0.522858	1	0.999	0	T2
RPS27A	0	0.508322	1	0.999	0	T2
RPLP2	0	0.496315	1	0.997	0	T2
RPS27	0	0.477989	1	0.999	0	T2
RPL14	0	0.47181	1	0.996	0	T2
RPS2	0	0.465569	1	0.997	0	T2
RPL3	0	0.457219	1	0.998	0	T2
RPS29	0	0.443898	1	0.998	0	T2
RPS15	0	0.441949	1	0.998	0	T2
RPS3	0	0.424385	1	0.998	0	T2
SARAF	2.11805e-304	0.716478	0.994	0.882	5.61093e-300	T2
RPL6	3.47832e-302	0.457695	1	0.996	9.21442e-298	T2
RPS10	9.64633e-300	0.517247	1	0.993	2.55541e-295	T2
TSHZ2	7.32268e-298	0.857941	0.532	0.151	1.93985e-293	T2
RPSA	4.91197e-297	0.501897	1	0.996	1.30123e-292	T2
TCF7	5.2393e-295	0.887347	0.899	0.485	1.38794e-290	T2
RPL28	4.51866e-290	0.427445	1	0.997	1.19704e-285	T2
RPL26	8.74713e-287	0.374224	1	0.997	2.3172e-282	T2
RPL7A	1.69798e-285	0.38881	1	0.997	4.49812e-281	T2
RPL7	9.86563e-279	0.564602	0.999	0.975	2.6135e-274	T2
RPL37A	2.92544e-267	0.381614	1	0.997	7.74978e-263	T2
RACK1	3.55948e-267	0.543508	1	0.983	9.42943e-263	T2
RPS7	2.77709e-266	0.379751	1	0.997	7.35679e-262	T2
RPL36A	1.00991e-250	0.484302	1	0.995	2.67536e-246	T2
RPL41	4.58942e-250	0.320926	1	0.999	1.21578e-245	T2
TRABD2A	1.31396e-246	0.736875	0.593	0.221	3.48082e-242	T2
RPL4	7.37862e-245	0.5294	1	0.981	1.95467e-240	T2
UBA52	2.81066e-244	0.407586	1	0.996	7.44571e-240	T2
PIK3IP1	3.55799e-244	0.818661	0.859	0.496	9.42547e-240	T2
EIF3E	6.5974e-239	0.711317	0.959	0.746	1.74772e-234	T2
MAL	3.52415e-237	0.745408	0.619	0.237	9.33583e-233	T2
AIF1	6.23093e-233	0.781769	0.565	0.208	1.65063e-228	T2
FAU	7.56231e-233	0.336444	1	0.998	2.00333e-228	T2
RCAN3	6.70474e-232	0.731541	0.732	0.334	1.77615e-227	T2
RPL15	5.51752e-230	0.37508	1	0.998	1.46165e-225	T2
BTG1	1.33568e-229	0.561211	1	0.968	3.53835e-225	T2
NOSIP	3.62098e-229	0.780104	0.871	0.542	9.59234e-225	T2
PABPC1	2.99865e-227	0.631918	0.987	0.871	7.94371e-223	T2
RPL17	3.49448e-219	0.357257	1	0.998	9.25723e-215	T2
RPL8	2.79514e-216	0.415207	1	0.996	7.4046e-212	T2
NOP53	1.87484e-199	0.536151	0.994	0.927	4.96664e-195	T2
RPS19	2.69501e-199	0.326909	1	0.998	7.13935e-195	T2
IL7R	9.82819e-192	0.693762	0.969	0.577	2.60358e-187	T2
RPS20	1.19027e-189	0.496772	0.995	0.95	3.15314e-185	T2
SNHG8	2.74434e-188	0.687951	0.842	0.534	7.27003e-184	T2
RPS4Y1	4.2805e-187	0.52734	0.987	0.916	1.13395e-182	T2
CHRM3-AS2	1.06057e-183	0.56613	0.385	0.117	2.80956e-179	T2
RPS11	3.17919e-182	0.384498	0.999	0.994	8.422e-178	T2
PRKCQ-AS1	5.58224e-182	0.735284	0.777	0.455	1.47879e-177	T2
FOXP1	9.42441e-179	0.673566	0.915	0.651	2.49662e-174	T2
RPL23A	3.29991e-177	0.293183	1	0.996	8.74179e-173	T2
RPLP0	3.56526e-177	0.488047	0.997	0.955	9.44472e-173	T2
RPL35	6.24293e-174	0.320111	1	0.995	1.65381e-169	T2
PRKCA	1.05859e-170	0.617317	0.59	0.277	2.80432e-166	T2
RPL31	6.98417e-166	0.462268	0.993	0.951	1.85018e-161	T2
OXNAD1	2.46456e-164	0.615001	0.612	0.296	6.52886e-160	T2
LDLRAP1	6.46811e-164	0.586939	0.595	0.279	1.71347e-159	T2
RPS24	7.4139e-159	0.302128	1	0.996	1.96402e-154	T2
BCL11B	1.21825e-156	0.585427	0.943	0.764	3.22726e-152	T2
TOMM7	7.03983e-156	0.410576	0.997	0.98	1.86492e-151	T2
RPL27A	7.11462e-141	0.314633	1	0.996	1.88473e-136	T2
FAM153CP	3.88223e-139	0.567663	0.424	0.168	1.02844e-134	T2
ACTN1	9.9812e-138	0.467414	0.445	0.18	2.64412e-133	T2
RGS10	1.54302e-137	0.435734	0.861	0.595	4.08761e-133	T2
EPHX2	4.30457e-137	0.445661	0.345	0.117	1.14032e-132	T2
CAMK4	2.2373e-134	0.557377	0.572	0.283	5.92682e-130	T2
RGCC	2.684e-132	0.518817	0.59	0.301	7.11017e-128	T2
ID3	7.3246e-132	0.483451	0.398	0.155	1.94036e-127	T2
PFDN5	4.45656e-127	0.34725	0.999	0.984	1.18059e-122	T2
SH3YL1	3.886e-126	0.544277	0.557	0.279	1.02944e-121	T2
MAML2	1.90149e-125	0.520974	0.52	0.25	5.03723e-121	T2
COX7C	6.49314e-125	0.396832	0.987	0.946	1.7201e-120	T2
LRRN3	4.85571e-124	0.471167	0.27	0.08	1.28633e-119	T2
MYC	2.00245e-114	0.515304	0.437	0.197	5.30468e-110	T2
ZFAS1	1.40039e-113	0.454872	0.962	0.843	3.70977e-109	T2
SATB1	5.15377e-113	0.527316	0.559	0.291	1.36528e-108	T2
SUSD3	3.75909e-111	0.450068	0.488	0.237	9.95821e-107	T2
EEF2	2.89679e-107	0.410659	0.975	0.885	7.67389e-103	T2
UQCRB	6.00725e-107	0.378319	0.992	0.943	1.59138e-102	T2
NELL2	1.16311e-106	0.405317	0.324	0.122	3.08119e-102	T2
SNHG5	1.77863e-106	0.467895	0.926	0.765	4.71178e-102	T2
EIF3H	1.3096e-104	0.470614	0.904	0.73	3.46926e-100	T2
ABLIM1	5.80889e-98	0.434859	0.438	0.208	1.53883e-93	T2
LINC01550	1.30225e-97	0.425814	0.378	0.167	3.44978e-93	T2
EEF1D	1.98632e-96	0.291279	0.999	0.987	5.26197e-92	T2
RPL13A	2.92832e-95	0.290881	1	0.995	7.75741e-91	T2
SERINC5	5.25724e-95	0.419218	0.427	0.204	1.3927e-90	T2
TMEM123	1.11833e-93	0.463422	0.731	0.478	2.96257e-89	T2
RETREG1	1.27572e-92	0.368976	0.34	0.145	3.3795e-88	T2
BTF3	1.97716e-90	0.301014	0.995	0.976	5.23769e-86	T2
COX4I1	1.99008e-90	0.318047	0.998	0.964	5.27192e-86	T2
EPHA1-AS1	2.64262e-88	0.403457	0.28	0.109	7.00057e-84	T2
SNHG7	6.87511e-86	0.467008	0.659	0.425	1.82129e-81	T2
SNHG6	1.04732e-85	0.362291	0.977	0.89	2.77446e-81	T2
ARMH1	1.76948e-84	0.353667	0.257	0.096	4.68754e-80	T2
LEPROTL1	2.65538e-84	0.442671	0.783	0.551	7.03436e-80	T2
PDE3B	1.60718e-83	0.409433	0.455	0.235	4.25757e-79	T2
FAM102A	9.92744e-78	0.389104	0.43	0.226	2.62988e-73	T2
EIF4B	3.11298e-77	0.420969	0.855	0.683	8.24659e-73	T2
DGKA	2.06879e-76	0.413232	0.504	0.289	5.48043e-72	T2
SMDT1	8.36372e-76	0.410401	0.884	0.735	2.21563e-71	T2
C12orf57	4.11413e-73	0.3893	0.921	0.795	1.08987e-68	T2
SESN3	1.24043e-70	0.397461	0.313	0.146	3.28602e-66	T2
NDFIP1	6.3949e-68	0.406331	0.761	0.577	1.69407e-63	T2
NSA2	2.98124e-67	0.405198	0.872	0.708	7.89761e-63	T2
TRAT1	4.78746e-67	0.371077	0.513	0.299	1.26825e-62	T2
ALKBH7	1.97296e-66	0.38956	0.614	0.398	5.22657e-62	T2
AC025164.1	6.83843e-65	0.32659	0.304	0.142	1.81157e-60	T2
ST13	7.57582e-65	0.424187	0.76	0.588	2.00691e-60	T2
CHMP7	4.44705e-64	0.34282	0.396	0.214	1.17807e-59	T2
ANP32B	8.45807e-63	0.364935	0.864	0.722	2.24063e-58	T2
SNHG32	2.00181e-62	0.471976	0.549	0.369	5.30299e-58	T2
HINT1	2.1723e-62	0.287196	0.981	0.917	5.75465e-58	T2
CD40LG	2.25428e-59	0.336457	0.38	0.204	5.97182e-55	T2
INPP4B	1.97855e-58	0.346694	0.411	0.231	5.24137e-54	T2
RIC3	6.83973e-58	0.325268	0.372	0.201	1.81191e-53	T2
SPINT2	1.1078e-56	0.270505	0.291	0.143	2.93467e-52	T2
EPB41L4A-AS1	3.56403e-55	0.364309	0.552	0.363	9.44146e-51	T2
RPS17	5.18901e-55	0.311761	0.94	0.851	1.37462e-50	T2
ITGA6	6.43417e-55	0.314486	0.302	0.151	1.70448e-50	T2
TMEM204	7.95341e-55	0.321252	0.454	0.271	2.10694e-50	T2
HNRNPA1	1.69754e-54	0.268124	0.979	0.937	4.49696e-50	T2
CCNI	4.36354e-54	0.29118	0.963	0.881	1.15595e-49	T2
UXT	7.33613e-54	0.341884	0.858	0.721	1.94341e-49	T2
PDE7A	4.13855e-53	0.361826	0.499	0.316	1.09634e-48	T2
NAP1L1	1.2988e-52	0.296264	0.838	0.667	3.44064e-48	T2
GIMAP7	3.09593e-52	0.263418	0.981	0.956	8.20143e-48	T2
MCUB	9.65779e-51	0.326364	0.571	0.375	2.55845e-46	T2
PPA1	1.67556e-50	0.347519	0.652	0.464	4.43873e-46	T2
EIF3L	1.80277e-50	0.347069	0.757	0.585	4.77572e-46	T2
FKBP5	3.0483e-50	0.33964	0.587	0.4	8.07526e-46	T2
CD55	2.51366e-49	0.3054	0.331	0.181	6.65894e-45	T2
RSL1D1	2.72554e-47	0.349638	0.641	0.458	7.22022e-43	T2
MARCKSL1	3.45459e-44	0.321754	0.384	0.229	9.15156e-40	T2
IL6R	3.79683e-44	0.258351	0.268	0.142	1.00582e-39	T2
GIMAP5	3.01355e-43	0.329091	0.775	0.618	7.9832e-39	T2
FLT3LG	3.21112e-43	0.322718	0.506	0.34	8.50657e-39	T2
RAPGEF6	2.67033e-42	0.322599	0.452	0.295	7.07398e-38	T2
CD4	8.15104e-42	0.257932	0.326	0.186	2.15929e-37	T2
TESPA1	9.10557e-42	0.27693	0.408	0.251	2.41216e-37	T2
NCF1	3.45688e-40	0.260291	0.301	0.169	9.15763e-36	T2
SYPL1	7.55002e-38	0.259396	0.422	0.269	2.00008e-33	T2
EIF2S3	4.38493e-37	0.314459	0.662	0.512	1.16161e-32	T2
PPP1R2	4.52099e-37	0.30944	0.7	0.539	1.19766e-32	T2
STMN3	1.33022e-36	0.253438	0.34	0.205	3.52387e-32	T2
MT-ND6	1.515e-36	0.304449	0.731	0.577	4.0134e-32	T2
FCMR	1.81901e-36	0.320479	0.626	0.462	4.81873e-32	T2
RNASET2	2.98709e-36	0.289801	0.731	0.568	7.91309e-32	T2
PABPC4	4.70508e-35	0.262436	0.371	0.234	1.24642e-30	T2
PNRC1	2.38669e-34	0.256154	0.913	0.823	6.32257e-30	T2
THEM4	4.75072e-34	0.270168	0.46	0.313	1.25851e-29	T2
THOC3	3.05615e-31	0.254131	0.43	0.292	8.09604e-27	T2
FBL	1.05831e-25	0.254792	0.532	0.399	2.80357e-21	T2
HSPB1	1.26193e-25	0.250928	0.446	0.317	3.34298e-21	T2
SNHG14	8.83707e-25	0.266812	0.501	0.371	2.34103e-20	T2
GABPB1-AS1	2.27497e-24	0.262877	0.439	0.315	6.02663e-20	T2
BCL2	4.58676e-23	0.251154	0.434	0.315	1.21508e-18	T2
COTL1	9.93078e-261	0.937944	0.816	0.409	2.63076e-256	T3
IL7R	3.6636e-217	0.992754	0.925	0.591	9.70524e-213	T3
VIM	2.14296e-177	0.658381	0.99	0.927	5.67693e-173	T3
TPT1	5.7433e-173	0.400092	1	0.999	1.52146e-168	T3
RPLP1	1.42274e-172	0.416325	1	0.999	3.76898e-168	T3
RPL36	1.04358e-170	0.394901	1	0.996	2.76456e-166	T3
CD82	9.96654e-170	0.449401	0.338	0.089	2.64024e-165	T3
RPL28	2.90238e-164	0.329433	1	0.998	7.68868e-160	T3
HINT1	6.22707e-162	0.49486	0.989	0.917	1.64961e-157	T3
RPS18	3.03702e-160	0.39195	0.999	0.998	8.04536e-156	T3
RNASET2	1.06729e-158	0.665586	0.846	0.548	2.82736e-154	T3
EEF1A1	5.68876e-157	0.378503	1	0.998	1.50701e-152	T3
RCAN3	8.38278e-156	0.555104	0.718	0.343	2.22068e-151	T3
RPL18A	2.3494e-155	0.371526	1	0.997	6.2238e-151	T3
TNFRSF25	6.43503e-155	0.565216	0.517	0.212	1.7047e-150	T3
RPL39	4.47599e-151	0.371219	1	0.998	1.18573e-146	T3
RPLP0	6.23026e-151	0.495013	0.994	0.956	1.65046e-146	T3
RPS8	4.56599e-148	0.428023	1	0.996	1.20958e-143	T3
BIRC3	3.16231e-145	0.618368	0.505	0.211	8.37727e-141	T3
RPS2	6.21732e-145	0.326141	1	0.997	1.64703e-140	T3
TRADD	1.05778e-143	0.612275	0.613	0.297	2.80216e-139	T3
PLP2	7.68206e-141	0.638422	0.651	0.34	2.03505e-136	T3
RPS4X	2.12029e-132	0.384948	0.999	0.996	5.61685e-128	T3
RACK1	2.2435e-132	0.377649	0.999	0.984	5.94325e-128	T3
IL6R	2.96512e-129	0.425038	0.364	0.125	7.85491e-125	T3
TRAT1	1.99462e-127	0.530265	0.594	0.286	5.28395e-123	T3
RPL8	2.29816e-127	0.324616	1	0.996	6.08805e-123	T3
TRAC	2.8212e-127	0.600328	0.961	0.73	7.47364e-123	T3
RPL11	2.60482e-126	0.353898	1	0.997	6.90044e-122	T3
RPSA	4.58637e-123	0.342397	0.999	0.996	1.21498e-118	T3
S100A11	2.7432e-120	0.571745	0.923	0.742	7.26701e-116	T3
RPL17	4.83535e-120	0.284383	1	0.998	1.28093e-115	T3
RPL37	7.77876e-117	0.300221	1	0.997	2.06067e-112	T3
LIMS1	8.40801e-117	0.548227	0.588	0.309	2.22737e-112	T3
RPS7	5.11875e-116	0.258168	1	0.997	1.35601e-111	T3
RPL4	5.24666e-116	0.35451	0.999	0.981	1.38989e-111	T3
EEF2	1.19031e-115	0.430824	0.978	0.886	3.15325e-111	T3
RPL36A	3.04446e-115	0.35018	0.998	0.995	8.06509e-111	T3
RPL12	4.38185e-114	0.316487	1	0.996	1.1608e-109	T3
FXYD5	6.00362e-113	0.51042	0.927	0.782	1.59042e-108	T3
PBXIP1	7.42773e-113	0.531482	0.589	0.307	1.96768e-108	T3
MAL	7.97259e-113	0.51634	0.541	0.258	2.11202e-108	T3
RPL5	1.13141e-112	0.357924	1	0.993	2.99722e-108	T3
CD28	1.2764e-112	0.400935	0.372	0.141	3.38131e-108	T3
RPL13	1.37582e-112	0.33605	1	0.998	3.64468e-108	T3
RPL6	2.07027e-112	0.287633	1	0.996	5.48436e-108	T3
RPL29	5.44503e-109	0.277003	0.999	0.996	1.44244e-104	T3
RPS29	2.50281e-108	0.261357	1	0.998	6.63019e-104	T3
INPP4B	4.04061e-107	0.474577	0.481	0.22	1.0704e-102	T3
RPL10	6.8212e-107	0.278248	1	0.999	1.80701e-102	T3
CD40LG	1.35371e-105	0.421093	0.447	0.193	3.58611e-101	T3
RPL34	2.85967e-103	0.315466	1	0.998	7.57554e-99	T3
GSTK1	7.32217e-103	0.52642	0.876	0.69	1.93971e-98	T3
CD84	9.08114e-100	0.43817	0.459	0.208	2.40569e-95	T3
CD4	3.10508e-99	0.399	0.409	0.172	8.22567e-95	T3
RPL18	3.38886e-97	0.274115	1	0.997	8.97743e-93	T3
PHACTR2	1.02254e-96	0.416788	0.403	0.171	2.70881e-92	T3
RPL13A	3.87597e-95	0.304151	1	0.995	1.02678e-90	T3
RPS6	1.03946e-93	0.298705	0.999	0.997	2.75363e-89	T3
PVT1	1.24484e-93	0.374292	0.379	0.158	3.2977e-89	T3
RPS16	4.74389e-91	0.267309	0.999	0.996	1.2567e-86	T3
ID3	8.56866e-91	0.429458	0.378	0.162	2.26992e-86	T3
PAG1	3.64306e-90	0.463036	0.513	0.267	9.65082e-86	T3
ITGB1	9.85656e-90	0.573912	0.815	0.572	2.6111e-85	T3
RPS12	2.10901e-86	0.306503	1	0.998	5.58698e-82	T3
SERINC5	2.71717e-86	0.37691	0.439	0.205	7.19805e-82	T3
RPL10A	7.45663e-84	0.26778	0.999	0.995	1.97534e-79	T3
CORO1B	1.39306e-83	0.525626	0.571	0.33	3.69036e-79	T3
TTC39C	1.76066e-81	0.431304	0.526	0.283	4.66415e-77	T3
TCF7	2.9437e-80	0.407752	0.799	0.511	7.79816e-76	T3
MAP3K1	1.11917e-77	0.356845	0.341	0.148	2.9648e-73	T3
FYB1	1.81611e-77	0.429667	0.939	0.838	4.81106e-73	T3
CDC14A	2.14663e-77	0.41123	0.451	0.227	5.68664e-73	T3
PABPC1	1.32498e-76	0.345678	0.983	0.873	3.51002e-72	T3
TMEM123	4.52288e-76	0.40846	0.739	0.48	1.19816e-71	T3
PASK	1.8866e-74	0.406471	0.296	0.124	4.9978e-70	T3
CAMK4	6.89406e-73	0.339002	0.541	0.293	1.82631e-68	T3
SUSD3	1.0044e-70	0.343017	0.468	0.244	2.66076e-66	T3
EEF1G	1.15091e-70	0.275623	0.997	0.981	3.04889e-66	T3
ATP2B1	3.34714e-70	0.404442	0.433	0.224	8.8669e-66	T3
RPL32	9.30527e-69	0.269236	1	0.997	2.46506e-64	T3
SIT1	3.6348e-68	0.346241	0.535	0.295	9.62894e-64	T3
CFAP36	3.64071e-68	0.312038	0.365	0.17	9.64459e-64	T3
RPL9	6.39846e-68	0.253988	1	0.997	1.69502e-63	T3
RPL7	1.81372e-67	0.256666	0.997	0.975	4.80473e-63	T3
TNFSF10	4.86894e-67	0.439331	0.444	0.235	1.28983e-62	T3
FAM102A	4.97734e-67	0.328483	0.44	0.227	1.31855e-62	T3
CD52	1.94734e-65	0.277257	0.996	0.928	5.1587e-61	T3
RILPL2	2.22866e-65	0.328748	0.411	0.207	5.90395e-61	T3
LIME1	2.79371e-65	0.405418	0.92	0.791	7.40082e-61	T3
DGKA	1.87974e-63	0.362255	0.512	0.291	4.97961e-59	T3
CD44	2.67623e-63	0.379757	0.812	0.607	7.0896e-59	T3
SPOCK2	5.87714e-63	0.397853	0.752	0.525	1.55691e-58	T3
LINC02273	8.28055e-63	0.288005	0.297	0.132	2.1936e-58	T3
ANXA5	7.32867e-62	0.378694	0.495	0.281	1.94144e-57	T3
RGCC	9.60376e-62	0.318815	0.542	0.315	2.54413e-57	T3
CRIP1	3.34678e-61	0.42784	0.956	0.866	8.86596e-57	T3
ISG20	7.34761e-59	0.405613	0.847	0.659	1.94645e-54	T3
GPR155	1.29851e-57	0.353635	0.377	0.195	3.43988e-53	T3
MAF	7.06624e-57	0.451651	0.412	0.225	1.87192e-52	T3
FLT3LG	8.44841e-57	0.337774	0.556	0.332	2.23807e-52	T3
SARAF	1.05482e-56	0.263681	0.98	0.887	2.79431e-52	T3
S100A10	3.14896e-56	0.40564	0.951	0.873	8.34192e-52	T3
TMEM14C	4.10341e-56	0.267194	0.353	0.173	1.08703e-51	T3
GATA3	8.51092e-56	0.317141	0.412	0.219	2.25463e-51	T3
CCNI	1.20424e-55	0.302395	0.961	0.882	3.19016e-51	T3
DNPH1	1.28467e-53	0.26347	0.307	0.147	3.40322e-49	T3
NOSIP	1.99284e-53	0.382768	0.769	0.567	5.27922e-49	T3
THEM4	6.99992e-53	0.323065	0.514	0.305	1.85435e-48	T3
EIF3E	4.3584e-52	0.276439	0.927	0.756	1.15458e-47	T3
NAP1L1	7.67577e-52	0.287431	0.857	0.666	2.03339e-47	T3
ARID5B	7.01868e-51	0.383696	0.452	0.264	1.85932e-46	T3
RPS20	1.26489e-50	0.259193	0.99	0.952	3.35082e-46	T3
CLDND1	1.58466e-50	0.334715	0.494	0.289	4.19792e-46	T3
MCUB	3.3608e-49	0.336133	0.579	0.376	8.90309e-45	T3
STAT1	6.12011e-47	0.445314	0.489	0.306	1.62128e-42	T3
TMEM238	9.68446e-47	0.287001	0.432	0.252	2.56551e-42	T3
CYLD	1.24545e-45	0.338708	0.668	0.466	3.29931e-41	T3
PEBP1	1.90066e-44	0.306834	0.849	0.669	5.03503e-40	T3
TMEM63A	2.97015e-44	0.287087	0.451	0.269	7.86821e-40	T3
TAGAP	7.57446e-44	0.320551	0.597	0.401	2.00655e-39	T3
TESPA1	2.78955e-43	0.279543	0.426	0.25	7.38979e-39	T3
SH3YL1	3.66901e-41	0.275867	0.479	0.299	9.71957e-37	T3
THOC3	1.22307e-40	0.286224	0.472	0.286	3.24003e-36	T3
HELB	2.32434e-40	0.268591	0.412	0.241	6.15741e-36	T3
LEPROTL1	2.9197e-40	0.297428	0.758	0.56	7.73456e-36	T3
MT-ND6	5.43513e-40	0.29236	0.764	0.573	1.43982e-35	T3
PIM2	2.5115e-38	0.253691	0.315	0.174	6.65321e-34	T3
MYC	3.82898e-38	0.253893	0.369	0.214	1.01434e-33	T3
NABP1	2.43312e-37	0.278473	0.359	0.207	6.44558e-33	T3
TNFAIP8	4.30895e-36	0.278715	0.801	0.641	1.14148e-31	T3
ARHGAP15	4.44433e-36	0.314347	0.627	0.452	1.17735e-31	T3
PRDX1	4.80709e-36	0.298152	0.714	0.532	1.27345e-31	T3
EVI2B	1.08489e-35	0.29958	0.712	0.543	2.87398e-31	T3
NSD3	3.27631e-35	0.29007	0.707	0.525	8.67927e-31	T3
PPP1R2	2.86851e-34	0.275611	0.723	0.536	7.59896e-30	T3
MDFIC	2.38092e-33	0.254233	0.427	0.264	6.3073e-29	T3
SOD1	2.86291e-33	0.252465	0.903	0.789	7.58414e-29	T3
ANP32B	1.77556e-32	0.250313	0.869	0.723	4.70364e-28	T3
OPTN	2.78154e-32	0.261245	0.62	0.431	7.36859e-28	T3
CCND2	4.82046e-32	0.255284	0.618	0.435	1.27699e-27	T3
MZT2A	3.61903e-30	0.26871	0.766	0.599	9.58717e-26	T3
EPB41	4.5167e-29	0.268777	0.697	0.527	1.19652e-24	T3
TSC22D3	2.31595e-26	0.302451	0.784	0.657	6.13519e-22	T3
SMCHD1	7.58663e-23	0.264089	0.681	0.526	2.00978e-18	T3
NEAT1	2.79062e-16	0.311299	0.921	0.865	7.39262e-12	T3
TRBC2	1.81327e-13	0.253536	0.876	0.829	4.80353e-09	T3
TRGC2	0	1.68781	0.741	0.181	0	T4
KLRG1	0	1.46215	0.878	0.266	0	T4
CD8A	0	1.39456	0.635	0.215	0	T4
S100A4	0	1.20283	0.993	0.878	0	T4
CCL5	0	1.1262	1	0.569	0	T4
HLA-DPB1	0	1.0218	0.907	0.54	0	T4
CD3D	0	1.02096	0.98	0.743	0	T4
CD3G	0	1.0085	0.982	0.743	0	T4
SH3BGRL3	0	0.893184	1	0.971	0	T4
S100A6	0	0.848815	0.998	0.958	0	T4
IL32	0	0.812437	0.999	0.897	0	T4
HLA-C	0	0.657893	1	0.999	0	T4
B2M	0	0.447881	1	1	0	T4
PLEK	2.46045e-304	0.901881	0.901	0.384	6.51797e-300	T4
ZEB2	6.15176e-302	0.982271	0.775	0.286	1.62966e-297	T4
CST7	5.48997e-301	0.957285	0.984	0.454	1.45435e-296	T4
CD52	3.72692e-300	0.858794	0.993	0.93	9.87299e-296	T4
C12orf75	6.27735e-277	0.91016	0.841	0.422	1.66293e-272	T4
HCST	1.48993e-267	0.803824	0.994	0.903	3.94696e-263	T4
CX3CR1	6.63629e-266	0.820992	0.729	0.258	1.75802e-261	T4
APOBEC3G	9.33584e-266	0.90137	0.86	0.46	2.47316e-261	T4
CD99	6.83993e-263	0.816741	0.969	0.789	1.81197e-258	T4
EFHD2	1.21487e-262	0.822217	0.906	0.438	3.21831e-258	T4
HLA-DRB1	2.37166e-261	1.07353	0.626	0.23	6.28276e-257	T4
CCL4	3.85429e-255	0.760972	0.8	0.316	1.02104e-250	T4
LGALS1	6.1398e-255	1.14193	0.834	0.443	1.62649e-250	T4
GZMM	2.19102e-253	0.790043	0.961	0.699	5.80424e-249	T4
ADGRG1	1.15196e-242	0.795499	0.662	0.231	3.05167e-238	T4
PRF1	2.61757e-236	0.642261	0.936	0.433	6.9342e-232	T4
CLIC1	4.8317e-233	0.740375	0.978	0.753	1.27996e-228	T4
LINC01871	1.04613e-231	0.868101	0.709	0.31	2.77131e-227	T4
A2M-AS1	1.15603e-230	0.741703	0.454	0.128	3.06243e-226	T4
HLA-A	2.30862e-225	0.474994	1	0.999	6.11577e-221	T4
PTPRC	1.4215e-223	0.563743	0.999	0.986	3.76569e-219	T4
CD8B	9.57669e-223	1.02724	0.568	0.196	2.53696e-218	T4
ANXA1	1.33576e-222	0.805509	0.95	0.707	3.53855e-218	T4
PFN1	1.04572e-219	0.611562	0.998	0.978	2.77021e-215	T4
CFL1	5.42419e-219	0.569794	0.998	0.984	1.43692e-214	T4
MYL12B	2.15233e-207	0.580211	0.988	0.941	5.70175e-203	T4
HLA-DPA1	2.22322e-204	0.801061	0.772	0.427	5.88952e-200	T4
HLA-B	1.18783e-203	0.554846	1	0.999	3.14669e-199	T4
CD2	3.25569e-202	0.718064	0.958	0.825	8.62464e-198	T4
FCRL6	1.40838e-194	0.672769	0.546	0.191	3.73093e-190	T4
CD81	4.67133e-194	0.66335	0.928	0.7	1.23748e-189	T4
CYBA	5.33286e-191	0.552825	0.997	0.935	1.41273e-186	T4
LYAR	1.81617e-190	0.771729	0.735	0.37	4.81121e-186	T4
SAMD3	1.61259e-189	0.708628	0.81	0.45	4.27192e-185	T4
CYTOR	3.13392e-189	0.72481	0.651	0.297	8.30206e-185	T4
MYL12A	3.18763e-187	0.475822	0.999	0.992	8.44435e-183	T4
S100A10	5.68506e-186	0.653259	0.976	0.869	1.50603e-181	T4
ARPC2	5.46712e-185	0.567968	0.995	0.957	1.44829e-180	T4
CALM1	3.18991e-184	0.491627	0.999	0.992	8.45039e-180	T4
CTSC	3.64088e-181	0.715083	0.807	0.5	9.64505e-177	T4
MYL6	8.9195e-180	0.515317	0.994	0.966	2.36286e-175	T4
EMP3	1.43694e-179	0.619494	0.976	0.91	3.80661e-175	T4
MYO1F	7.32862e-178	0.695244	0.793	0.436	1.94142e-173	T4
TMSB4X	3.18114e-177	0.313797	1	1	8.42716e-173	T4
FLNA	1.91078e-173	0.719532	0.846	0.586	5.06186e-169	T4
ABHD17A	9.09857e-173	0.610706	0.931	0.701	2.4103e-168	T4
ANXA2	9.71433e-173	0.677536	0.778	0.428	2.57342e-168	T4
ITGB2	8.25813e-172	0.6365	0.935	0.762	2.18766e-167	T4
LAIR2	1.82266e-164	0.760843	0.382	0.116	4.82841e-160	T4
ACTB	2.88706e-164	0.546714	1	0.998	7.64811e-160	T4
SYNE1	9.95667e-163	0.699614	0.787	0.493	2.63762e-158	T4
GNLY	5.91087e-159	0.561061	0.836	0.411	1.56585e-154	T4
LCP1	6.8292e-159	0.62691	0.919	0.76	1.80912e-154	T4
C1orf21	4.80648e-151	0.575194	0.507	0.193	1.27329e-146	T4
TTC16	1.28659e-150	0.52292	0.297	0.079	3.4083e-146	T4
HOPX	2.17551e-150	0.496461	0.802	0.376	5.76314e-146	T4
PRSS23	7.23246e-150	0.589607	0.48	0.177	1.91595e-145	T4
LILRB1	3.50962e-148	0.504849	0.271	0.065	9.29734e-144	T4
CRIP1	1.69007e-147	0.656492	0.977	0.863	4.47716e-143	T4
ITGB1	7.20838e-147	0.813841	0.824	0.574	1.90957e-142	T4
AHNAK	1.1516e-146	0.660584	0.887	0.638	3.05071e-142	T4
RAP1B	2.07138e-146	0.485394	0.958	0.871	5.4873e-142	T4
OASL	3.24366e-146	0.504678	0.3	0.082	8.59279e-142	T4
CCL4L2	8.03846e-145	0.73994	0.47	0.182	2.12947e-140	T4
MATK	1.8478e-141	0.525615	0.685	0.325	4.895e-137	T4
SPON2	6.97428e-141	0.368551	0.662	0.289	1.84756e-136	T4
S1PR5	4.69066e-140	0.529764	0.524	0.207	1.2426e-135	T4
PPP2R5C	8.64085e-138	0.616945	0.882	0.703	2.28905e-133	T4
ITGAL	1.69208e-135	0.619668	0.751	0.479	4.48248e-131	T4
MIAT	1.135e-133	0.595777	0.431	0.173	3.00673e-129	T4
YWHAQ	1.33097e-124	0.630382	0.69	0.461	3.52587e-120	T4
MYO1G	1.9744e-124	0.593043	0.704	0.443	5.23039e-120	T4
ADRB2	5.22649e-124	0.488577	0.383	0.137	1.38455e-119	T4
SEPTIN7	1.25802e-120	0.446469	0.956	0.88	3.33261e-116	T4
TGFBR3	1.64981e-119	0.504472	0.364	0.132	4.37052e-115	T4
PATL2	2.36373e-119	0.56866	0.354	0.131	6.26176e-115	T4
KLRD1	8.13255e-118	0.563419	0.724	0.346	2.15439e-113	T4
PSMB9	6.29177e-116	0.501561	0.913	0.774	1.66675e-111	T4
ARPC3	1.59502e-115	0.418195	0.975	0.931	4.22537e-111	T4
PAXX	2.2971e-115	0.543358	0.784	0.557	6.08524e-111	T4
CHST12	1.01442e-114	0.528243	0.671	0.387	2.6873e-110	T4
TRG-AS1	4.53768e-112	0.675083	0.732	0.499	1.20208e-107	T4
PPP2R2B	1.21609e-110	0.460757	0.334	0.119	3.22154e-106	T4
ARL4C	7.77927e-110	0.479966	0.959	0.859	2.06081e-105	T4
DBI	1.52849e-109	0.463068	0.855	0.685	4.04912e-105	T4
SSBP4	1.2513e-108	0.573812	0.664	0.43	3.31481e-104	T4
SRGN	1.78332e-108	0.341552	0.942	0.757	4.72418e-104	T4
ASCL2	2.72767e-108	0.531944	0.364	0.136	7.22587e-104	T4
TBX21	1.28905e-107	0.473509	0.478	0.209	3.41482e-103	T4
CTSW	1.42586e-107	0.404207	0.757	0.41	3.77725e-103	T4
GAPDH	1.50281e-107	0.4274	0.981	0.95	3.9811e-103	T4
ABI3	1.63245e-107	0.493557	0.514	0.246	4.32452e-103	T4
HLA-E	2.95516e-106	0.315812	1	0.999	7.82852e-102	T4
UBC	4.45591e-106	0.409961	0.99	0.972	1.18042e-101	T4
GSTP1	1.30489e-105	0.431899	0.874	0.681	3.45678e-101	T4
MYBL1	1.00642e-104	0.525041	0.466	0.214	2.66611e-100	T4
ACTN4	1.52042e-103	0.518982	0.644	0.38	4.02774e-99	T4
RASSF1	1.55991e-103	0.511285	0.563	0.306	4.13234e-99	T4
RUNX3	6.59551e-103	0.513113	0.711	0.465	1.74722e-98	T4
ID2	2.78341e-102	0.465367	0.748	0.447	7.37354e-98	T4
SPN	2.89826e-101	0.51251	0.766	0.548	7.67777e-97	T4
CORO1A	1.15327e-99	0.42747	0.99	0.971	3.05512e-95	T4
CALR	2.73473e-97	0.565037	0.829	0.693	7.24457e-93	T4
MXRA7	2.75048e-97	0.466649	0.314	0.118	7.28629e-93	T4
GUK1	2.18685e-96	0.454945	0.875	0.741	5.79317e-92	T4
SYNE2	8.12687e-94	0.527432	0.806	0.591	2.15289e-89	T4
SLC9A3R1	1.10029e-93	0.492716	0.689	0.476	2.91478e-89	T4
APOBEC3C	2.96467e-93	0.515838	0.548	0.31	7.85371e-89	T4
DSTN	9.89089e-93	0.528523	0.709	0.508	2.6202e-88	T4
ITGA4	1.53421e-92	0.51978	0.682	0.44	4.06428e-88	T4
ARPC5L	1.42747e-91	0.455417	0.733	0.505	3.78152e-87	T4
PTGDR	1.51691e-91	0.424062	0.535	0.263	4.01845e-87	T4
CD320	4.37072e-91	0.54052	0.503	0.286	1.15785e-86	T4
CAST	2.88865e-90	0.483908	0.843	0.682	7.65231e-86	T4
SUB1	5.04295e-90	0.388855	0.942	0.881	1.33593e-85	T4
PRR5L	1.83741e-89	0.432835	0.329	0.132	4.86748e-85	T4
PLEKHF1	4.29742e-89	0.471432	0.56	0.311	1.13843e-84	T4
GAB3	3.38718e-88	0.419647	0.34	0.14	8.97297e-84	T4
GNG2	2.2816e-86	0.482494	0.611	0.383	6.04418e-82	T4
IQGAP1	2.3512e-85	0.439684	0.721	0.507	6.22857e-81	T4
PTMS	4.81261e-84	0.498733	0.311	0.125	1.27491e-79	T4
CD63	5.29445e-84	0.344236	0.841	0.606	1.40255e-79	T4
ACTG1	7.83275e-83	0.415534	0.999	0.992	2.07497e-78	T4
ARPC1B	2.63178e-82	0.363876	0.967	0.918	6.97186e-78	T4
IFITM2	7.1597e-82	0.360807	0.924	0.813	1.89668e-77	T4
TXN	8.05114e-82	0.456705	0.674	0.476	2.13283e-77	T4
LITAF	1.17698e-80	0.419609	0.841	0.685	3.11795e-76	T4
KLRK1	1.09706e-79	0.527293	0.67	0.417	2.90623e-75	T4
S100A11	1.32085e-79	0.453415	0.902	0.748	3.49907e-75	T4
CD300A	6.67612e-79	0.350147	0.526	0.27	1.76857e-74	T4
CLEC2D	1.78451e-78	0.497128	0.821	0.686	4.72734e-74	T4
SLAMF7	4.84845e-78	0.376847	0.339	0.143	1.2844e-73	T4
PYHIN1	1.43507e-76	0.442832	0.629	0.405	3.80164e-72	T4
LSP1	2.18499e-76	0.398779	0.835	0.699	5.78826e-72	T4
BATF	4.21373e-76	0.452359	0.445	0.245	1.11626e-71	T4
TRGC1	8.98692e-76	1.02251	0.383	0.196	2.38073e-71	T4
CD53	1.41434e-75	0.412667	0.847	0.721	3.74672e-71	T4
CDC42EP3	1.22977e-74	0.469209	0.526	0.326	3.25779e-70	T4
TNFRSF1B	8.14516e-74	0.448652	0.518	0.312	2.15773e-69	T4
APMAP	2.68108e-73	0.372864	0.598	0.361	7.10244e-69	T4
MBP	4.13949e-73	0.383228	0.9	0.776	1.09659e-68	T4
UBL5	8.2394e-73	0.334503	0.93	0.891	2.1827e-68	T4
NDUFB7	1.68688e-72	0.397979	0.778	0.632	4.46872e-68	T4
PPIB	1.97419e-72	0.371357	0.878	0.786	5.22983e-68	T4
MSN	3.48834e-72	0.401404	0.807	0.67	9.24097e-68	T4
CAP1	1.13205e-71	0.460552	0.761	0.632	2.99891e-67	T4
CD3E	1.37495e-71	0.356564	0.975	0.884	3.64239e-67	T4
CLEC2B	4.91352e-71	0.459763	0.688	0.514	1.30164e-66	T4
SERF2	6.04491e-71	0.258573	0.996	0.992	1.60136e-66	T4
EZR	7.42838e-71	0.479468	0.618	0.441	1.96785e-66	T4
UBB	4.3958e-70	0.328973	0.962	0.899	1.16449e-65	T4
GNAI2	1.16763e-69	0.376923	0.902	0.819	3.09317e-65	T4
HLA-F	1.22953e-69	0.399045	0.852	0.741	3.25713e-65	T4
LAG3	5.93308e-69	0.347547	0.25	0.098	1.57173e-64	T4
PLAAT4	7.35063e-68	0.372923	0.888	0.816	1.94726e-63	T4
CHCHD2	3.67738e-67	0.327883	0.943	0.895	9.74174e-63	T4
TPST2	6.68252e-67	0.360589	0.575	0.356	1.77027e-62	T4
SYTL3	7.12312e-67	0.393927	0.473	0.272	1.88699e-62	T4
GLIPR1	1.99901e-66	0.441013	0.539	0.348	5.29557e-62	T4
SRP14	5.98932e-66	0.289236	0.982	0.964	1.58663e-61	T4
ANXA5	7.0827e-65	0.436363	0.471	0.289	1.87628e-60	T4
THEMIS	7.25601e-65	0.468689	0.384	0.217	1.92219e-60	T4
KLF6	1.14178e-64	0.413759	0.773	0.608	3.0247e-60	T4
DNAJC1	1.1613e-64	0.412111	0.484	0.288	3.07641e-60	T4
USP28	3.14178e-64	0.364268	0.335	0.159	8.32288e-60	T4
PSMA7	3.28291e-64	0.352643	0.894	0.821	8.69674e-60	T4
F2R	4.05938e-64	0.334566	0.305	0.134	1.07537e-59	T4
TGFB1	4.29128e-64	0.296302	0.835	0.682	1.1368e-59	T4
TPM3	8.0415e-64	0.35346	0.894	0.822	2.13027e-59	T4
ADGRE5	1.56784e-63	0.489663	0.59	0.42	4.15337e-59	T4
ARHGDIA	1.78737e-63	0.411852	0.7	0.544	4.73493e-59	T4
RNF213	2.42643e-63	0.370576	0.887	0.79	6.42786e-59	T4
TNFSF14	7.82018e-63	0.348272	0.306	0.14	2.07164e-58	T4
PRR5	1.28749e-62	0.420939	0.455	0.269	3.41069e-58	T4
SMAD7	2.43489e-62	0.353169	0.299	0.136	6.45026e-58	T4
DOK2	2.53505e-62	0.356011	0.705	0.499	6.71559e-58	T4
MFSD10	2.71603e-62	0.418532	0.503	0.32	7.19504e-58	T4
HSP90AA1	3.70242e-62	0.353325	0.958	0.923	9.80807e-58	T4
BLOC1S1	2.32168e-61	0.387909	0.718	0.574	6.15037e-57	T4
PRKCB	5.40764e-61	0.429646	0.613	0.439	1.43254e-56	T4
POMP	3.75552e-60	0.377399	0.656	0.501	9.94874e-56	T4
CCDC107	4.04515e-59	0.43078	0.539	0.376	1.0716e-54	T4
PLEKHG3	4.68905e-59	0.323351	0.266	0.116	1.24218e-54	T4
PPP1R18	1.97536e-58	0.400387	0.635	0.471	5.23292e-54	T4
MT2A	2.31286e-58	0.5554	0.58	0.429	6.12699e-54	T4
PTP4A2	8.50218e-58	0.351421	0.838	0.744	2.25231e-53	T4
IL10RA	1.22384e-57	0.416544	0.612	0.447	3.24208e-53	T4
MACF1	1.45945e-57	0.423741	0.682	0.528	3.86623e-53	T4
PTPN4	1.55883e-57	0.378621	0.652	0.481	4.1295e-53	T4
SPCS2	3.2265e-57	0.346399	0.79	0.678	8.54732e-53	T4
ANXA6	4.43278e-57	0.387976	0.741	0.613	1.17429e-52	T4
LY6E	1.2052e-56	0.400416	0.787	0.688	3.1927e-52	T4
IKZF3	1.36787e-56	0.385936	0.635	0.457	3.62363e-52	T4
IER2	2.17267e-56	0.371775	0.793	0.678	5.75561e-52	T4
RAP2A	2.65126e-56	0.350042	0.25	0.111	7.02345e-52	T4
ARL6IP1	2.79924e-56	0.383047	0.698	0.565	7.41548e-52	T4
DHRS7	4.20587e-56	0.370807	0.647	0.479	1.11418e-51	T4
SCP2	1.45642e-55	0.388802	0.617	0.469	3.85819e-51	T4
XCL2	2.39003e-55	0.273766	0.384	0.191	6.33143e-51	T4
IDH2	3.62258e-55	0.385469	0.499	0.329	9.59658e-51	T4
IL2RG	3.95316e-55	0.362319	0.789	0.683	1.04723e-50	T4
CASP1	4.53928e-55	0.395471	0.465	0.297	1.2025e-50	T4
RAB27A	4.8216e-55	0.390289	0.45	0.275	1.27729e-50	T4
RHOA	4.89581e-55	0.340261	0.835	0.746	1.29695e-50	T4
REEP5	8.95581e-55	0.38308	0.571	0.402	2.37248e-50	T4
ATP2B4	9.01813e-55	0.37042	0.4	0.231	2.38899e-50	T4
PPP1CA	9.1671e-55	0.391633	0.642	0.501	2.42846e-50	T4
LPCAT1	9.62317e-55	0.341848	0.356	0.187	2.54927e-50	T4
PDIA3	1.1014e-54	0.36589	0.75	0.624	2.91773e-50	T4
CEP78	1.69889e-54	0.383882	0.466	0.279	4.50052e-50	T4
MIR4435-2HG	4.06475e-54	0.291983	0.251	0.111	1.07679e-49	T4
KRTCAP2	4.56205e-54	0.325924	0.846	0.761	1.20853e-49	T4
SSBP3	6.80879e-54	0.379508	0.424	0.253	1.80372e-49	T4
NDUFB10	8.93344e-54	0.348347	0.729	0.614	2.36656e-49	T4
GLIPR2	1.80495e-53	0.380801	0.457	0.282	4.78148e-49	T4
MT-ND5	3.18595e-53	0.262783	0.999	0.999	8.43991e-49	T4
PLAAT3	3.20852e-53	0.325194	0.373	0.199	8.49968e-49	T4
YWHAZ	3.51778e-53	0.327757	0.854	0.748	9.31896e-49	T4
PTPN7	6.51996e-53	0.423461	0.508	0.34	1.7272e-48	T4
PSME1	1.27776e-52	0.309346	0.929	0.865	3.38493e-48	T4
ARAP2	3.89989e-52	0.366944	0.405	0.238	1.03312e-47	T4
ARL6IP5	9.77098e-52	0.335794	0.863	0.791	2.58843e-47	T4
LLGL2	1.00055e-51	0.324984	0.362	0.197	2.65057e-47	T4
SYTL2	1.28322e-51	0.346508	0.273	0.131	3.39937e-47	T4
ARF6	2.95337e-51	0.355476	0.669	0.523	7.82376e-47	T4
CDC42	3.94239e-51	0.293379	0.946	0.911	1.04438e-46	T4
TRBC2	1.3409e-50	0.394017	0.901	0.825	3.55218e-46	T4
PTGER2	1.419e-50	0.32212	0.354	0.19	3.75908e-46	T4
SNRPB	3.42101e-50	0.328935	0.752	0.637	9.0626e-46	T4
TTC38	4.86365e-50	0.280279	0.354	0.179	1.28843e-45	T4
DIAPH1	4.95527e-50	0.354617	0.601	0.436	1.3127e-45	T4
FGR	5.50926e-50	0.291674	0.379	0.201	1.45946e-45	T4
LRRFIP1	6.21332e-50	0.369292	0.809	0.716	1.64597e-45	T4
RAC2	6.26248e-50	0.290457	0.935	0.876	1.65899e-45	T4
STOM	7.51145e-50	0.304484	0.431	0.254	1.98986e-45	T4
EOMES	9.61944e-50	0.314445	0.293	0.142	2.54828e-45	T4
OSTF1	2.13538e-49	0.308142	0.72	0.579	5.65685e-45	T4
TAP1	3.67869e-49	0.367184	0.583	0.433	9.74521e-45	T4
ARHGAP26	7.73239e-49	0.312921	0.299	0.151	2.04839e-44	T4
CAPN2	9.1673e-49	0.367124	0.508	0.352	2.42851e-44	T4
HLA-DRA	9.45204e-49	0.485524	0.317	0.173	2.50394e-44	T4
JAKMIP2	9.78911e-49	0.301734	0.251	0.115	2.59323e-44	T4
PPIA	1.54711e-48	0.27078	0.984	0.97	4.09844e-44	T4
DIP2A	1.65783e-48	0.394482	0.473	0.314	4.39176e-44	T4
PSMB8	4.18597e-48	0.33722	0.781	0.691	1.1089e-43	T4
MXD4	1.17894e-47	0.385837	0.491	0.338	3.12312e-43	T4
TMCO1	2.25421e-47	0.357808	0.629	0.499	5.97162e-43	T4
RASAL3	6.93876e-47	0.376434	0.549	0.407	1.83815e-42	T4
SIT1	8.93154e-47	0.396319	0.455	0.313	2.36605e-42	T4
CDK2AP2	2.2903e-45	0.377487	0.54	0.392	6.06723e-41	T4
TMEM50A	2.96674e-45	0.319758	0.695	0.594	7.85918e-41	T4
MAF	3.71774e-45	0.335644	0.392	0.231	9.84867e-41	T4
ITGB7	6.95055e-45	0.349369	0.534	0.383	1.84127e-40	T4
ANXA4	7.53995e-45	0.283951	0.285	0.146	1.99741e-40	T4
TSEN54	8.93428e-45	0.329641	0.432	0.277	2.36678e-40	T4
MGST3	9.38729e-45	0.334522	0.612	0.487	2.48679e-40	T4
YWHAB	1.02644e-44	0.273653	0.949	0.912	2.71914e-40	T4
PLAC8	1.68314e-44	0.284034	0.809	0.679	4.4588e-40	T4
PTPN22	3.4395e-44	0.336993	0.392	0.24	9.11158e-40	T4
APBB1IP	3.45925e-44	0.317919	0.734	0.643	9.16391e-40	T4
IFI27L2	5.77076e-44	0.324865	0.524	0.376	1.52873e-39	T4
ACTR3	6.60553e-44	0.345223	0.786	0.703	1.74987e-39	T4
RNF167	3.78376e-43	0.35283	0.418	0.273	1.00236e-38	T4
ATP1B3	4.14572e-43	0.337704	0.445	0.299	1.09824e-38	T4
ZFPM1	4.16425e-43	0.335662	0.331	0.192	1.10315e-38	T4
ATP6V0E1	4.56446e-43	0.278351	0.861	0.803	1.20917e-38	T4
TMBIM6	5.79542e-43	0.284508	0.884	0.832	1.53527e-38	T4
SRSF9	5.85831e-43	0.298802	0.759	0.666	1.55193e-38	T4
ELOB	6.42833e-43	0.257029	0.901	0.861	1.70293e-38	T4
FAM49B	9.62759e-43	0.269198	0.761	0.646	2.55044e-38	T4
FBXW5	3.13709e-42	0.334735	0.435	0.292	8.31048e-38	T4
PYCARD	8.69569e-42	0.342458	0.529	0.393	2.30358e-37	T4
PRDM1	1.16405e-41	0.32571	0.396	0.239	3.08368e-37	T4
CAPNS1	1.29025e-41	0.339977	0.538	0.402	3.41799e-37	T4
ARPC4	2.10538e-41	0.318604	0.698	0.586	5.57735e-37	T4
SKAP1	3.03246e-41	0.312339	0.727	0.617	8.03328e-37	T4
GNG5	3.14262e-41	0.283512	0.746	0.635	8.32511e-37	T4
TCF25	3.57557e-41	0.284042	0.78	0.674	9.47205e-37	T4
AKNA	2.84047e-40	0.327854	0.666	0.558	7.5247e-36	T4
AC004687.1	3.10383e-40	0.31106	0.762	0.644	8.22235e-36	T4
SDF2L1	3.11241e-40	0.321554	0.484	0.34	8.2451e-36	T4
STK10	6.3286e-40	0.306904	0.626	0.492	1.67651e-35	T4
PRELID1	7.50604e-40	0.251619	0.771	0.658	1.98843e-35	T4
ARPC5	1.33311e-39	0.289977	0.872	0.833	3.53153e-35	T4
NIBAN1	2.43617e-39	0.284753	0.271	0.145	6.45366e-35	T4
RNPEPL1	2.79377e-39	0.317674	0.536	0.406	7.40097e-35	T4
PTPRE	3.63365e-39	0.287166	0.407	0.254	9.6259e-35	T4
TAPBP	5.49289e-39	0.307491	0.726	0.621	1.45512e-34	T4
ZBTB7A	6.78864e-39	0.355272	0.645	0.526	1.79838e-34	T4
CD74	9.32045e-39	0.426362	0.648	0.543	2.46908e-34	T4
ITGB1BP1	1.47037e-38	0.329805	0.498	0.375	3.89515e-34	T4
BTN3A2	2.00597e-38	0.304717	0.769	0.679	5.31401e-34	T4
CCDC88C	3.58827e-38	0.322474	0.586	0.46	9.50568e-34	T4
NDUFC2	5.16881e-38	0.272009	0.715	0.606	1.36927e-33	T4
CFLAR	1.11613e-37	0.284464	0.749	0.644	2.95674e-33	T4
TRIR	1.94496e-37	0.262374	0.919	0.881	5.1524e-33	T4
PXN	2.55215e-37	0.297744	0.342	0.208	6.76089e-33	T4
COPS9	4.18797e-37	0.258058	0.794	0.704	1.10943e-32	T4
SELENOS	4.24571e-37	0.345489	0.465	0.332	1.12473e-32	T4
TBC1D10C	6.0067e-37	0.289657	0.809	0.734	1.59123e-32	T4
CAPZA1	6.04862e-37	0.329274	0.571	0.444	1.60234e-32	T4
ST8SIA4	6.66881e-37	0.294537	0.308	0.18	1.76663e-32	T4
RCBTB2	8.79991e-37	0.308567	0.285	0.163	2.33118e-32	T4
SELENOK	2.18432e-36	0.285227	0.603	0.485	5.78648e-32	T4
RAB29	2.22178e-36	0.331435	0.458	0.32	5.88572e-32	T4
MIEN1	2.28514e-36	0.326335	0.452	0.325	6.05357e-32	T4
EBP	2.6325e-36	0.316742	0.365	0.236	6.97377e-32	T4
BST2	3.7853e-36	0.264655	0.651	0.52	1.00276e-31	T4
BIN2	4.7284e-36	0.258549	0.77	0.674	1.2526e-31	T4
PDLIM2	4.88633e-36	0.330477	0.502	0.383	1.29444e-31	T4
RNF19A	5.80161e-36	0.302439	0.414	0.28	1.5369e-31	T4
RABAC1	6.03121e-36	0.29197	0.706	0.602	1.59773e-31	T4
SRI	6.12467e-36	0.314478	0.592	0.483	1.62249e-31	T4
LCK	6.46976e-36	0.259572	0.872	0.829	1.71391e-31	T4
PGAM1	7.32267e-36	0.306119	0.496	0.372	1.93985e-31	T4
PARK7	8.24476e-36	0.264907	0.818	0.76	2.18412e-31	T4
PCID2	8.96518e-36	0.336847	0.397	0.277	2.37497e-31	T4
IFI16	1.21096e-35	0.310835	0.649	0.53	3.20796e-31	T4
IRF1	1.3429e-35	0.300866	0.77	0.656	3.55749e-31	T4
NEAT1	2.53959e-35	0.28599	0.929	0.864	6.72763e-31	T4
TRAC	4.79473e-35	0.250493	0.9	0.744	1.27017e-30	T4
ZBTB38	4.84469e-35	0.340163	0.46	0.324	1.28341e-30	T4
BSG	6.16301e-35	0.288492	0.563	0.433	1.63264e-30	T4
SH3BP5	7.95958e-35	0.282338	0.603	0.466	2.10857e-30	T4
MIDN	9.49915e-35	0.295427	0.394	0.253	2.51642e-30	T4
IQGAP2	1.09757e-34	0.316575	0.561	0.432	2.90756e-30	T4
SLC4A7	1.09957e-34	0.308368	0.346	0.226	2.91287e-30	T4
P4HB	1.39466e-34	0.286525	0.584	0.463	3.6946e-30	T4
DNAJC8	1.42337e-34	0.29377	0.672	0.578	3.77065e-30	T4
ARL5A	1.51417e-34	0.30133	0.505	0.385	4.01119e-30	T4
TGFBR1	1.59451e-34	0.279652	0.26	0.144	4.22401e-30	T4
ARRB2	1.72465e-34	0.312745	0.503	0.379	4.56876e-30	T4
CSTB	3.56691e-34	0.308151	0.713	0.626	9.44911e-30	T4
FMNL1	5.68121e-34	0.286615	0.674	0.572	1.50501e-29	T4
MYH9	6.73519e-34	0.300727	0.706	0.63	1.78422e-29	T4
ZAP70	1.46738e-33	0.276029	0.554	0.43	3.88724e-29	T4
SNRPG	1.82576e-33	0.265754	0.711	0.627	4.83663e-29	T4
PSMB2	4.41775e-33	0.277723	0.489	0.365	1.17031e-28	T4
DYNLL1	4.87073e-33	0.286054	0.738	0.646	1.29031e-28	T4
CIB1	5.26803e-33	0.279938	0.739	0.666	1.39555e-28	T4
SLAMF6	9.351e-33	0.262954	0.268	0.155	2.47717e-28	T4
CARD16	1.25239e-32	0.279621	0.578	0.463	3.31771e-28	T4
TMEM181	1.71848e-32	0.268053	0.256	0.146	4.55242e-28	T4
PSMB6	1.78721e-32	0.262183	0.567	0.459	4.7345e-28	T4
PSME2	1.91001e-32	0.257539	0.786	0.706	5.0598e-28	T4
ARHGAP25	2.00644e-32	0.311845	0.449	0.331	5.31525e-28	T4
FUT11	2.27859e-32	0.250863	0.27	0.153	6.03621e-28	T4
PET100	2.35475e-32	0.277504	0.686	0.6	6.23798e-28	T4
RAP2B	3.93849e-32	0.312806	0.505	0.391	1.04334e-27	T4
POLR2L	4.61279e-32	0.253063	0.781	0.704	1.22197e-27	T4
RNF166	5.82716e-32	0.309043	0.463	0.338	1.54367e-27	T4
COPE	6.38158e-32	0.274605	0.715	0.631	1.69054e-27	T4
CYB561D2	6.90335e-32	0.282671	0.34	0.219	1.82877e-27	T4
TAOK3	7.36086e-32	0.301301	0.6	0.493	1.94997e-27	T4
SUN2	2.46012e-31	0.281184	0.707	0.627	6.5171e-27	T4
PDIA6	3.08946e-31	0.290077	0.559	0.451	8.1843e-27	T4
CISD3	4.88329e-31	0.263114	0.386	0.258	1.29363e-26	T4
VASP	6.67432e-31	0.258637	0.559	0.439	1.76809e-26	T4
CYTH4	7.76179e-31	0.310746	0.437	0.32	2.05618e-26	T4
SASH3	1.23184e-30	0.273228	0.399	0.273	3.26327e-26	T4
SLC20A1	1.8606e-30	0.268147	0.331	0.21	4.92892e-26	T4
BRK1	4.70827e-30	0.261898	0.726	0.653	1.24727e-25	T4
GPR65	8.20839e-30	0.260239	0.445	0.313	2.17448e-25	T4
EMB	9.17361e-30	0.304615	0.576	0.473	2.43018e-25	T4
ARHGAP30	1.10051e-29	0.255255	0.669	0.569	2.91535e-25	T4
TMEM59	1.26929e-29	0.265492	0.746	0.679	3.36247e-25	T4
MANF	1.53112e-29	0.283619	0.44	0.321	4.0561e-25	T4
PEPD	1.60058e-29	0.262492	0.308	0.198	4.24009e-25	T4
OPTN	1.90026e-29	0.270806	0.561	0.444	5.03397e-25	T4
CTDSP1	2.15114e-29	0.2815	0.529	0.415	5.69858e-25	T4
S1PR1	2.31043e-29	0.327079	0.391	0.28	6.12057e-25	T4
CD6	2.68752e-29	0.359646	0.495	0.398	7.11952e-25	T4
VAMP5	4.61473e-29	0.285176	0.506	0.393	1.22249e-24	T4
TMEM35B	5.52591e-29	0.312406	0.548	0.449	1.46387e-24	T4
ENO1	5.63482e-29	0.267195	0.76	0.7	1.49272e-24	T4
JPT1	5.67552e-29	0.261788	0.518	0.405	1.5035e-24	T4
PREX1	8.59847e-29	0.272219	0.386	0.264	2.27782e-24	T4
CHMP2A	9.65124e-29	0.264871	0.558	0.463	2.55671e-24	T4
RGS19	1.60496e-28	0.280426	0.524	0.417	4.2517e-24	T4
CKLF	3.56699e-28	0.275891	0.589	0.489	9.44931e-24	T4
RAB8B	6.55333e-28	0.269876	0.435	0.311	1.73604e-23	T4
RPS6KA1	8.02852e-28	0.273922	0.385	0.275	2.12684e-23	T4
RAPGEF1	9.16869e-28	0.263389	0.297	0.19	2.42888e-23	T4
TSPAN32	1.19432e-27	0.259638	0.31	0.2	3.16387e-23	T4
PKN1	1.72551e-27	0.27924	0.516	0.417	4.57105e-23	T4
CMC1	5.05764e-27	0.367501	0.502	0.375	1.33982e-22	T4
CASP4	5.15048e-27	0.254436	0.565	0.454	1.36441e-22	T4
SIGIRR	6.63398e-27	0.265962	0.639	0.55	1.75741e-22	T4
LAMTOR5	7.19536e-27	0.253823	0.565	0.482	1.90612e-22	T4
UBE2L3	5.64539e-26	0.251692	0.575	0.489	1.49552e-21	T4
SUPT4H1	2.58001e-25	0.253701	0.457	0.349	6.8347e-21	T4
BTN3A1	6.21142e-25	0.265902	0.412	0.306	1.64547e-20	T4
IDS	6.63631e-25	0.266422	0.522	0.422	1.75802e-20	T4
C4orf48	7.56019e-25	0.287292	0.343	0.246	2.00277e-20	T4
FGL2	9.62382e-25	0.273734	0.279	0.179	2.54945e-20	T4
KCNAB2	1.87667e-24	0.268392	0.406	0.304	4.97149e-20	T4
BAX	2.07867e-24	0.250824	0.54	0.451	5.50659e-20	T4
PPP1R12A	2.45661e-24	0.256273	0.6	0.515	6.5078e-20	T4
LAT	3.92141e-24	0.262213	0.698	0.644	1.03882e-19	T4
PARP8	4.64858e-24	0.262591	0.431	0.328	1.23146e-19	T4
TEX264	1.05556e-23	0.261557	0.438	0.345	2.7963e-19	T4
PRMT2	1.32184e-23	0.279859	0.818	0.778	3.50169e-19	T4
GNB2	3.06459e-23	0.26351	0.454	0.36	8.11841e-19	T4
PRDX1	4.81646e-23	0.250849	0.618	0.552	1.27593e-18	T4
INPP5D	1.7386e-22	0.250248	0.4	0.297	4.60571e-18	T4
HCLS1	2.7482e-22	0.251433	0.665	0.608	7.28026e-18	T4
CYFIP2	7.46868e-22	0.250869	0.503	0.416	1.97853e-17	T4
BCL7C	1.01988e-20	0.258021	0.502	0.422	2.70177e-16	T4
SH2D1A	2.10857e-20	0.252307	0.409	0.318	5.58581e-16	T4
TOB1	7.44828e-20	0.254923	0.322	0.237	1.97312e-15	T4
RPS13	1.88599e-253	0.757346	1	0.997	4.99617e-249	T5
RPL32	8.30908e-224	0.640482	1	0.997	2.20116e-219	T5
RPS9	5.07875e-223	0.614541	0.999	0.996	1.34541e-218	T5
RPS21	1.63462e-212	0.528264	0.999	0.997	4.33027e-208	T5
RPL22	4.05223e-211	0.660341	0.998	0.993	1.07348e-206	T5
RPL19	3.90416e-209	0.528589	0.999	0.998	1.03425e-204	T5
RPS23	1.03706e-208	0.557192	0.999	0.997	2.74727e-204	T5
RPL21	9.22889e-204	0.494185	1	0.998	2.44482e-199	T5
RPL37	1.49079e-201	0.533207	1	0.997	3.94925e-197	T5
RPL9	9.6315e-199	0.60713	1	0.997	2.55148e-194	T5
RPS16	3.74003e-198	0.56271	1	0.996	9.90772e-194	T5
RPL11	2.26098e-197	0.582904	1	0.997	5.98957e-193	T5
RPL30	2.64397e-197	0.540598	1	0.998	7.00415e-193	T5
RPLP2	2.61201e-195	0.515422	0.999	0.997	6.91948e-191	T5
RPL35A	3.62339e-194	0.54702	1	0.999	9.59872e-190	T5
RPL13	3.84858e-189	0.562205	1	0.998	1.01953e-184	T5
RPL18	7.42726e-189	0.533497	1	0.997	1.96756e-184	T5
EEF1G	1.47898e-188	0.672419	0.999	0.982	3.91797e-184	T5
EEF1B2	1.66565e-188	0.690502	0.998	0.986	4.41249e-184	T5
AIF1	5.88127e-184	0.980873	0.672	0.237	1.55801e-179	T5
RPS5	8.31351e-184	0.632891	0.996	0.993	2.20233e-179	T5
MT-CYB	4.69664e-183	0.478397	1	1	1.24419e-178	T5
RPS6	3.41061e-178	0.567644	1	0.997	9.03505e-174	T5
RPL34	3.55528e-178	0.537104	0.999	0.998	9.41829e-174	T5
LINC02446	3.37575e-175	1.23375	0.396	0.087	8.94269e-171	T5
RPS25	6.96509e-170	0.487358	0.998	0.997	1.84512e-165	T5
RPL5	2.98137e-167	0.603065	0.999	0.994	7.89795e-163	T5
RPS28	8.84273e-166	0.472521	1	0.997	2.34253e-161	T5
RPL29	7.46519e-161	0.477993	0.999	0.997	1.9776e-156	T5
RPS15A	1.32579e-160	0.422451	1	0.999	3.51214e-156	T5
RPL14	1.64312e-160	0.458202	1	0.997	4.35279e-156	T5
RPS27A	5.18917e-160	0.399486	1	0.999	1.37466e-155	T5
RPS12	7.47404e-160	0.551353	1	0.998	1.97995e-155	T5
RPS14	1.83752e-158	0.439347	1	0.997	4.86778e-154	T5
RPL28	9.57832e-156	0.43819	1	0.998	2.53739e-151	T5
RPS4X	5.4296e-155	0.560245	0.999	0.997	1.43835e-150	T5
RPL7	5.15416e-151	0.590353	0.996	0.977	1.36539e-146	T5
RPS8	5.37191e-151	0.580164	1	0.996	1.42307e-146	T5
PIK3IP1	1.73798e-150	0.894381	0.896	0.532	4.60408e-146	T5
RPL10A	2.28929e-149	0.486827	0.999	0.996	6.06455e-145	T5
EEF1A1	4.83188e-149	0.479672	1	0.998	1.28001e-144	T5
RPL10	2.24163e-147	0.417461	0.999	0.999	5.93831e-143	T5
RPL18A	1.18353e-144	0.479076	0.999	0.997	3.13528e-140	T5
RPS27	2.27817e-144	0.369878	1	0.999	6.03511e-140	T5
RPS15	2.17766e-143	0.39574	1	0.998	5.76884e-139	T5
NACA	2.23669e-143	0.458769	0.998	0.997	5.92523e-139	T5
NPM1	4.80581e-140	0.656246	0.992	0.935	1.27311e-135	T5
MT-ND3	2.01398e-139	0.369414	1	1	5.33522e-135	T5
RPL3	2.74747e-139	0.379012	1	0.998	7.27832e-135	T5
SNHG29	1.60211e-136	0.718328	0.986	0.849	4.24415e-132	T5
RPS24	2.67285e-136	0.38631	1	0.997	7.08064e-132	T5
TCF7	2.891e-136	0.831274	0.911	0.528	7.65855e-132	T5
BTG1	2.69395e-135	0.613454	0.998	0.972	7.13655e-131	T5
LRRN3	5.82067e-135	0.670578	0.369	0.092	1.54195e-130	T5
SARAF	1.10956e-132	0.655113	0.989	0.895	2.93934e-128	T5
RPS3A	2.6464e-130	0.47878	1	0.997	7.01058e-126	T5
RPL8	2.17096e-128	0.446809	1	0.996	5.75108e-124	T5
RPLP1	2.43018e-128	0.476318	1	0.999	6.43778e-124	T5
TRABD2A	4.59592e-127	0.738359	0.627	0.258	1.21751e-122	T5
RPS3	1.20361e-126	0.344701	0.999	0.998	3.18849e-122	T5
RPL39	1.76373e-126	0.44519	1	0.998	4.67231e-122	T5
GAS5	7.72907e-126	0.700389	0.978	0.778	2.04751e-121	T5
TPT1	4.08315e-125	0.448726	0.998	1	1.08167e-120	T5
RPL36	3.71367e-123	0.437943	1	0.996	9.83787e-119	T5
RPSA	4.93739e-121	0.435158	1	0.996	1.30796e-116	T5
RPL24	2.88588e-119	0.427826	0.998	0.994	7.64497e-115	T5
RPS2	2.65185e-118	0.384993	1	0.998	7.02502e-114	T5
RPL12	1.0686e-116	0.426235	0.996	0.997	2.83083e-112	T5
MT-ATP6	1.34197e-113	0.301334	1	1	3.55502e-109	T5
MT-ND1	7.43638e-113	0.380647	1	1	1.96997e-108	T5
RPL37A	8.08632e-112	0.340367	0.999	0.997	2.14215e-107	T5
ACTN1	1.13486e-109	0.651628	0.525	0.201	3.00637e-105	T5
RPL27	1.96796e-109	0.41603	0.998	0.994	5.21333e-105	T5
RPS19	2.60993e-107	0.333892	1	0.998	6.91397e-103	T5
RPS18	1.90569e-106	0.409875	1	0.998	5.04835e-102	T5
RACK1	4.1328e-106	0.462773	0.998	0.985	1.09482e-101	T5
NELL2	5.69276e-106	0.59218	0.415	0.136	1.50807e-101	T5
RPL38	1.23321e-104	0.393325	0.998	0.995	3.26689e-100	T5
RPL4	1.80967e-104	0.475198	0.996	0.983	4.79399e-100	T5
EIF3E	2.4521e-104	0.642269	0.954	0.769	6.49587e-100	T5
NOG	1.07817e-102	0.420874	0.277	0.066	2.85618e-98	T5
FAM153CP	3.58482e-102	0.702796	0.489	0.19	9.49655e-98	T5
RCAN3	1.70369e-100	0.683233	0.73	0.377	4.51324e-96	T5
FOXP1	7.67604e-95	0.705147	0.911	0.68	2.03346e-90	T5
RPL7A	1.36442e-94	0.30673	1	0.997	3.61449e-90	T5
RPL13A	3.53439e-92	0.381063	1	0.995	9.36294e-88	T5
RPS20	1.6754e-91	0.48814	0.993	0.955	4.43829e-87	T5
MAL	1.6419e-89	0.629497	0.605	0.279	4.34956e-85	T5
SATB1	4.21448e-88	0.632992	0.636	0.313	1.11646e-83	T5
RPL23A	2.78424e-87	0.279408	1	0.997	7.37572e-83	T5
RPL6	4.81007e-86	0.333843	1	0.997	1.27424e-81	T5
RPL23	6.88219e-86	0.455476	0.992	0.966	1.82316e-81	T5
RPL15	3.17171e-85	0.32556	0.999	0.999	8.40219e-81	T5
IL7R	1.00074e-84	0.596589	0.976	0.618	2.65105e-80	T5
NOSIP	1.90747e-84	0.692828	0.845	0.579	5.05307e-80	T5
RPS29	7.30528e-84	0.297191	1	0.998	1.93524e-79	T5
PDE3B	1.78431e-83	0.642456	0.541	0.251	4.72681e-79	T5
PABPC1	5.26977e-83	0.514803	0.983	0.884	1.39601e-78	T5
RPL41	5.211e-82	0.253779	1	0.999	1.38045e-77	T5
LDLRAP1	4.62391e-81	0.576264	0.614	0.311	1.22492e-76	T5
SNHG8	7.0771e-80	0.636934	0.833	0.567	1.87479e-75	T5
RPS4Y1	6.67422e-79	0.472954	0.985	0.924	1.76807e-74	T5
CD8B	1.33321e-77	0.887344	0.503	0.232	3.53181e-73	T5
PRKCQ-AS1	1.9918e-75	0.648008	0.769	0.49	5.27648e-71	T5
RPLP0	1.10077e-74	0.446047	0.996	0.959	2.91606e-70	T5
RPS7	1.47959e-74	0.283678	1	0.997	3.91957e-70	T5
RPL36A	5.05677e-73	0.356249	1	0.995	1.33959e-68	T5
UQCRB	1.73133e-72	0.424654	0.981	0.949	4.58646e-68	T5
OXNAD1	9.11302e-70	0.581012	0.612	0.33	2.41413e-65	T5
RPL31	1.52537e-66	0.410199	0.991	0.956	4.04086e-62	T5
UBA52	2.26254e-66	0.287503	0.998	0.997	5.99369e-62	T5
NDFIP1	1.78192e-65	0.591169	0.806	0.593	4.72048e-61	T5
RGS10	3.38679e-65	0.412444	0.866	0.623	8.97194e-61	T5
PFDN5	6.98831e-64	0.332423	0.999	0.986	1.85127e-59	T5
TOMM7	1.66239e-63	0.362549	0.989	0.983	4.40385e-59	T5
RPS10	1.67832e-63	0.314248	0.994	0.994	4.44605e-59	T5
CD55	2.85515e-63	0.50769	0.422	0.189	7.56359e-59	T5
EEF1D	3.375e-63	0.339974	0.999	0.988	8.94071e-59	T5
MYC	8.73181e-62	0.518369	0.465	0.22	2.31314e-57	T5
RPL17	1.26407e-59	0.264012	0.999	0.998	3.34864e-55	T5
RPS26	2.05235e-56	0.506749	0.983	0.971	5.43689e-52	T5
RETREG1	2.71656e-55	0.44211	0.37	0.163	7.19644e-51	T5
PRKCA	1.0315e-52	0.472526	0.566	0.313	2.73255e-48	T5
BCL11B	4.59971e-52	0.478116	0.944	0.783	1.21851e-47	T5
NUCB2	1.3761e-48	0.486995	0.62	0.384	3.64542e-44	T5
SH3YL1	2.42706e-48	0.46644	0.548	0.309	6.42953e-44	T5
COX4I1	6.38316e-48	0.324895	0.981	0.969	1.69096e-43	T5
SNHG7	5.62332e-47	0.45442	0.686	0.448	1.48967e-42	T5
CAMK4	1.00142e-46	0.485857	0.551	0.315	2.65287e-42	T5
RPS11	2.87047e-46	0.261496	0.995	0.995	7.60416e-42	T5
NOP53	5.40331e-46	0.349559	0.988	0.935	1.43139e-41	T5
ABLIM1	2.68348e-44	0.412125	0.443	0.232	7.1088e-40	T5
LEPROTL1	4.62784e-44	0.453059	0.773	0.577	1.22596e-39	T5
AC025164.1	8.98821e-44	0.387014	0.341	0.156	2.38107e-39	T5
ARMH1	1.74622e-43	0.340864	0.275	0.112	4.62592e-39	T5
EPHX2	4.12581e-43	0.38018	0.317	0.144	1.09297e-38	T5
SNHG5	3.54101e-42	0.395132	0.912	0.783	9.38048e-38	T5
COX7C	7.86315e-42	0.313207	0.989	0.95	2.08303e-37	T5
MAML2	1.18488e-41	0.428984	0.492	0.281	3.13887e-37	T5
RGCC	1.76773e-41	0.426368	0.555	0.335	4.68289e-37	T5
CHRM3-AS2	2.6237e-41	0.365429	0.328	0.151	6.95044e-37	T5
LINC01550	6.24822e-41	0.406348	0.376	0.19	1.65522e-36	T5
SPINT2	7.77834e-40	0.326988	0.328	0.155	2.06056e-35	T5
SERINC5	9.27688e-40	0.425543	0.421	0.229	2.45754e-35	T5
BTF3	4.36991e-39	0.287731	0.993	0.978	1.15763e-34	T5
EEF2	3.34803e-38	0.342993	0.975	0.895	8.86925e-34	T5
ZFAS1	4.86984e-38	0.354182	0.951	0.857	1.29007e-33	T5
EIF3H	3.33852e-34	0.371066	0.875	0.751	8.84407e-30	T5
ALKBH7	8.2203e-34	0.415147	0.617	0.421	2.17764e-29	T5
CARS	2.52641e-33	0.419724	0.327	0.169	6.69271e-29	T5
C12orf57	7.68172e-32	0.352146	0.911	0.809	2.03496e-27	T5
PPA1	1.02344e-31	0.39871	0.669	0.483	2.71118e-27	T5
ST13	4.58237e-31	0.364777	0.762	0.606	1.21392e-26	T5
FAM102A	1.22868e-30	0.382493	0.421	0.249	3.25489e-26	T5
GABPB1-AS1	1.73261e-30	0.401605	0.515	0.322	4.58987e-26	T5
EPHA1-AS1	1.92346e-30	0.293149	0.27	0.129	5.09545e-26	T5
FKBP5	6.15854e-30	0.368967	0.613	0.418	1.63146e-25	T5
SMDT1	6.01248e-28	0.325504	0.871	0.752	1.59277e-23	T5
FCMR	9.47096e-28	0.408392	0.656	0.477	2.50895e-23	T5
TXK	1.25153e-27	0.3178	0.563	0.364	3.31542e-23	T5
EIF3L	1.51841e-27	0.356559	0.755	0.604	4.02242e-23	T5
CHMP7	1.8076e-27	0.351077	0.394	0.233	4.78851e-23	T5
RIC3	2.33728e-26	0.318249	0.374	0.219	6.19169e-22	T5
UXT	5.61805e-26	0.323479	0.852	0.736	1.48828e-21	T5
RPS17	5.91592e-26	0.294892	0.933	0.861	1.56719e-21	T5
TMEM123	2.05609e-25	0.342546	0.69	0.509	5.4468e-21	T5
PASK	3.77152e-25	0.301298	0.273	0.142	9.99115e-21	T5
STMN3	1.04104e-24	0.292287	0.368	0.217	2.75781e-20	T5
SUSD3	4.16262e-24	0.287283	0.431	0.269	1.10272e-19	T5
TGFBR2	1.05084e-20	0.312991	0.471	0.318	2.78378e-16	T5
EPB41L4A-AS1	2.11521e-20	0.289956	0.547	0.384	5.6034e-16	T5
PDE7A	5.3993e-20	0.318199	0.489	0.336	1.43033e-15	T5
ANP32B	5.06659e-19	0.255923	0.866	0.737	1.34219e-14	T5
TOMM20	5.07457e-19	0.288558	0.809	0.703	1.3443e-14	T5
ITGA6	9.24168e-19	0.263741	0.288	0.168	2.44821e-14	T5
THEM4	3.19369e-18	0.287772	0.47	0.328	8.4604e-14	T5
ATM	3.24708e-18	0.272231	0.886	0.777	8.60184e-14	T5
JUN	8.53419e-18	0.306532	0.561	0.409	2.26079e-13	T5
MT-ND6	2.02826e-17	0.303004	0.74	0.593	5.37306e-13	T5
TSHZ2	9.55592e-17	0.295858	0.334	0.209	2.53146e-12	T5
RAPGEF6	1.15536e-16	0.254649	0.45	0.312	3.06065e-12	T5
GYPC	2.94077e-15	0.263817	0.762	0.638	7.7904e-11	T5
RSL1D1	4.52109e-15	0.267734	0.612	0.48	1.19768e-10	T5
TESPA1	7.42852e-15	0.2596	0.391	0.269	1.96789e-10	T5
SMAP2	1.21306e-14	0.259065	0.673	0.545	3.21353e-10	T5
ATP5PO	2.89267e-13	0.254119	0.768	0.675	7.66298e-09	T5
H1FX	7.62552e-11	0.257711	0.688	0.588	2.02008e-06	T5
LYAR	6.64238e-158	1.08993	0.803	0.395	1.75963e-153	T6
KLRG1	1.76894e-137	0.956246	0.744	0.329	4.6861e-133	T6
CCL5	5.4617e-97	0.740931	0.987	0.607	1.44686e-92	T6
DUSP2	7.27948e-96	0.600706	0.315	0.089	1.92841e-91	T6
MT-ND4	2.10971e-93	0.408978	1	1	5.58882e-89	T6
TRGC2	4.95853e-84	0.662558	0.559	0.244	1.31357e-79	T6
CMC1	4.20046e-83	0.852467	0.678	0.371	1.11275e-78	T6
A2M-AS1	2.67303e-75	0.587065	0.412	0.159	7.08113e-71	T6
IL32	3.75212e-66	0.420471	0.991	0.906	9.93973e-62	T6
CCL3L1	3.7524e-57	0.463242	0.276	0.097	9.94049e-53	T6
CD74	9.60296e-54	0.637737	0.749	0.543	2.54392e-49	T6
SH2D1A	2.16241e-49	0.546227	0.533	0.316	5.72845e-45	T6
CD8A	3.98074e-46	0.561064	0.491	0.263	1.05454e-41	T6
CD81	4.36944e-46	0.402455	0.878	0.723	1.15751e-41	T6
EOMES	2.16311e-42	0.448258	0.333	0.151	5.7303e-38	T6
MT-ND5	3.18083e-42	0.304613	1	0.999	8.42635e-38	T6
CD8B	3.98814e-41	0.579758	0.454	0.237	1.0565e-36	T6
CD3D	2.55263e-40	0.362355	0.97	0.764	6.76218e-36	T6
GPR171	4.27229e-37	0.444577	0.319	0.16	1.13177e-32	T6
HLA-DPA1	1.04893e-36	0.417601	0.681	0.464	2.77871e-32	T6
CD84	1.23747e-36	0.498312	0.413	0.236	3.27817e-32	T6
HLA-DPB1	1.05252e-35	0.362948	0.783	0.581	2.78823e-31	T6
HLA-DRB1	5.02984e-34	0.435819	0.48	0.276	1.33245e-29	T6
PDCD4	6.3421e-33	0.472591	0.698	0.565	1.68009e-28	T6
CD3G	8.10363e-33	0.323488	0.972	0.764	2.14673e-28	T6
PHACTR2	2.8602e-32	0.502964	0.354	0.198	7.57696e-28	T6
IL7R	3.18733e-32	0.505337	0.851	0.629	8.44356e-28	T6
CD2	4.70412e-32	0.34532	0.935	0.838	1.24617e-27	T6
KLF6	1.5868e-31	0.431709	0.781	0.621	4.20359e-27	T6
GZMM	2.11353e-31	0.272943	0.903	0.726	5.59894e-27	T6
SYNE2	3.39973e-31	0.451311	0.765	0.613	9.00623e-27	T6
PARP8	3.57361e-31	0.404153	0.502	0.331	9.46684e-27	T6
TRAC	2.53429e-30	0.410537	0.922	0.756	6.7136e-26	T6
PPP2R5C	1.18731e-29	0.350878	0.848	0.721	3.1453e-25	T6
MTRNR2L12	2.56226e-29	0.275266	0.998	0.993	6.78767e-25	T6
SIT1	4.52086e-29	0.381195	0.486	0.322	1.19762e-24	T6
GBP5	3.71621e-28	0.418269	0.485	0.309	9.84461e-24	T6
CCL4L2	1.43476e-27	0.253705	0.385	0.213	3.80081e-23	T6
SESN1	3.75858e-27	0.299709	0.259	0.13	9.95685e-23	T6
S100A10	1.12911e-26	0.27439	0.939	0.881	2.99112e-22	T6
LINC01871	2.84639e-24	0.299804	0.541	0.358	7.54036e-20	T6
IKZF3	5.21259e-23	0.372133	0.613	0.474	1.38087e-18	T6
COTL1	5.31946e-21	0.357908	0.609	0.465	1.40918e-16	T6
THEMIS	2.22679e-20	0.313205	0.359	0.233	5.899e-16	T6
IL10RA	2.89083e-19	0.307816	0.593	0.463	7.6581e-15	T6
IFNGR1	6.17837e-19	0.292057	0.325	0.203	1.63671e-14	T6
TRAT1	2.37066e-18	0.309701	0.46	0.327	6.28011e-14	T6
CLDND1	3.57731e-17	0.391756	0.428	0.314	9.47666e-13	T6
OFD1	4.48461e-17	0.317457	0.469	0.35	1.18802e-12	T6
EMB	4.79016e-17	0.2857	0.598	0.48	1.26896e-12	T6
FYN	6.61313e-17	0.273446	0.755	0.659	1.75188e-12	T6
ZFP36L2	1.03024e-16	0.305476	0.867	0.833	2.7292e-12	T6
MAF	1.44237e-16	0.288242	0.37	0.247	3.82099e-12	T6
ARAP2	2.20693e-16	0.31155	0.373	0.254	5.84639e-12	T6
ITGA4	4.62607e-16	0.31827	0.586	0.469	1.22549e-11	T6
ZBTB38	1.31114e-15	0.301105	0.451	0.337	3.47335e-11	T6
PIP4K2A	1.52712e-15	0.254393	0.639	0.526	4.04549e-11	T6
ERN1	2.66382e-15	0.258872	0.276	0.172	7.05672e-11	T6
KLRK1	2.72351e-13	0.250087	0.607	0.444	7.21486e-09	T6
ATXN1	1.92654e-12	0.254381	0.298	0.203	5.1036e-08	T6
TC2N	1.36893e-11	0.266186	0.434	0.343	3.62643e-07	T6
DNAJC1	3.788e-10	0.257267	0.402	0.311	1.00348e-05	T6
[truncated: 973 more rows]
