# Supplementary material for: Single-Cell Transcriptome Profiling Unravels Distinct Peripheral Blood Immune Cell Signatures of RRMS and MOG Antibody-Associated Disease
Source: Front Neurol. 2022 Jan 14;12:807646. doi: 10.3389/fneur.2021.807646 (PMC8795627; doi:10.3389/fneur.2021.807646)
Supplement: Supplementary file 8 [file Table_6.xlsx]

## Sheet: Sheet1
Table S6 Marker genes of B cell subsets identified by scRNA-seq
Gene	p_val	avg_log2FC	pct.1	pct.2	p_val_adj	Cluster
IGHD	2.93e-195	2.03211	0.996	0.36	7.77e-191	B2
GZMB	5.92e-104	1.62424	0.495	0.021	1.57e-99	B4
IGHA1	4e-67	1.54484	0.654	0.255	1.06e-62	B1
IGHG1	5.34e-46	1.96587	0.593	0.266	1.42e-41	B1
CXCR4	2.98e-32	3.68395	0.754	0.585	7.91e-28	B2
CD27	6.03e-12	1.35044	0.564	0.37	1.6e-07	B3
SPON2	1.79e-94	1.11926	0.495	0.025	4.73e-90	B4
CLIC3	3.24e-84	1.0012	0.369	0.012	8.59e-80	B4
TCL1A	3.3902e-263	3.0812	0.925	0.073	8.981e-259	B2
LIME1	1.88e-24	0.783992	0.689	0.235	4.98e-20	B4
CD99	1.15e-15	1.13993	0.903	0.542	3.03e-11	B4
IQGAP2	4.06e-61	0.737414	0.553	0.062	1.07e-56	B4
TXN	5.64e-12	0.533113	0.68	0.324	1.49e-07	B4
C12orf75	4.78e-17	0.532267	0.505	0.167	1.27e-12	B4
MGAT4A	3.61e-37	0.481956	0.515	0.086	9.57e-33	B4
TPST2	1.97e-23	0.477851	0.544	0.137	5.22e-19	B4
NUCB2	5.57e-25	0.473485	0.359	0.064	1.48e-20	B4
SORL1	6.61e-23	0.421385	0.485	0.113	1.75e-18	B4
DHRS7	2.74e-08	0.365441	0.65	0.322	0.000726524	B4
ITGB1	1.55e-105	1.78724	0.802	0.351	4.11e-101	B1
HSP90B1	7.61e-07	1.01287	0.854	0.53	0.0201684	B4
EMB	1.75e-07	0.31192	0.65	0.331	0.00462934	B4
CCDC69	2.36e-12	0.31109	0.573	0.21	6.25e-08	B4
ABI2	6.25e-14	0.269438	0.301	0.074	1.66e-09	B4
SLC20A1	1.12e-15	0.25971	0.33	0.078	2.96e-11	B4
CRIP1	7.51e-101	1.64878	0.942	0.648	1.99e-96	B1
IL4R	9.72e-124	1.56454	0.678	0.141	2.58e-119	B2
FCER2	7.07e-136	1.56185	0.829	0.266	1.87e-131	B2
SEC61G	0.00017226	0.259569	0.806	0.526	1	B4
SEC61B	0.000135623	0.25747	0.835	0.599	1	B4
GNLY	8.23e-45	3.91152	0.621	0.136	2.18e-40	B4
NKG7	1.63e-70	3.49868	0.67	0.103	4.32e-66	B4
LINC01781	6.75e-89	1.40053	0.596	0.145	1.79e-84	B1
IL32	4.29e-112	2.61639	0.786	0.079	1.14e-107	B4
YBX3	4.24e-99	1.39643	0.621	0.148	1.12e-94	B2
CCL5	3.19e-34	2.61521	0.728	0.277	8.44e-30	B4
GZMA	1.21e-132	2.31194	0.66	0.033	3.21e-128	B4
HCST	6.86e-79	2.20759	0.903	0.198	1.82e-74	B4
GZMH	4.61e-96	2.10803	0.534	0.032	1.22e-91	B4
IL7R	1.87e-62	1.98836	0.495	0.05	4.97e-58	B4
IGHM	4.06e-114	1.32732	0.998	0.506	1.08e-109	B2
S100A4	2.62e-42	1.96454	0.971	0.549	6.95e-38	B4
PLPP5	5.24e-102	1.29984	0.721	0.256	1.39e-97	B2
IGHA2	6.79e-62	1.23966	0.447	0.099	1.8e-57	B1
CST7	1.72e-109	1.92263	0.612	0.038	4.56e-105	B4
FGFBP2	2.28e-102	1.8728	0.456	0.017	6.05e-98	B4
PRF1	1.49e-133	1.8415	0.592	0.022	3.95e-129	B4
CD3D	2.61e-101	1.74933	0.65	0.051	6.92e-97	B4
KLRD1	1.85e-89	1.74645	0.495	0.029	4.89e-85	B4
S100A10	8.72e-58	1.12455	0.765	0.421	2.31e-53	B1
CD3E	4.53e-146	1.72981	0.806	0.05	1.2e-141	B4
CD3G	1.29e-102	1.72357	0.641	0.049	3.41e-98	B4
GIMAP7	1.14e-125	1.71605	0.854	0.076	3.02e-121	B4
ANXA1	1.36e-109	1.54721	0.738	0.062	3.61e-105	B4
CTSW	1.56e-135	1.54346	0.66	0.03	4.14e-131	B4
SSPN	6.36e-99	1.06974	0.518	0.071	1.69e-94	B1
CD2	2.59e-163	1.48024	0.777	0.034	6.87e-159	B4
SRGN	6e-39	1.43305	0.806	0.269	1.59e-34	B4
TRBC1	4.43e-95	1.39945	0.553	0.034	1.17e-90	B4
AAK1	2.6e-137	1.39521	0.845	0.061	6.9e-133	B4
GZMM	3.22e-140	1.38891	0.689	0.032	8.52e-136	B4
CD72	1.1e-63	0.983106	0.636	0.269	2.9e-59	B2
COCH	7.56e-82	0.982816	0.398	0.037	2e-77	B1
FYB1	2.01e-96	1.3877	0.786	0.086	5.31e-92	B4
TYROBP	1.11e-41	1.36103	0.437	0.064	2.93e-37	B4
CD247	3.57e-83	1.32844	0.728	0.086	9.47e-79	B4
CD7	6.61e-136	1.3194	0.66	0.029	1.75e-131	B4
ARL4C	2e-36	1.23947	0.835	0.282	5.3e-32	B4
FCRL1	1.05e-66	0.956411	0.75	0.429	2.77e-62	B2
AL139020.1	1.38e-67	0.942763	0.29	0.014	3.67e-63	B2
LINC01857	7.61e-54	0.939861	0.699	0.284	2.02e-49	B3
KLRB1	3.93e-71	1.23369	0.388	0.021	1.04e-66	B4
TRAC	6.79e-44	1.18076	0.641	0.136	1.8e-39	B4
BCL11B	5.82e-129	1.17478	0.709	0.038	1.54e-124	B4
ANXA2	3.64e-64	0.901998	0.735	0.344	9.64e-60	B1
RASSF6	1.07e-61	0.897264	0.349	0.048	2.84e-57	B1
TRG-AS1	2.68e-54	1.14634	0.524	0.067	7.11e-50	B4
GIMAP4	2.31e-110	1.10306	0.67	0.045	6.11e-106	B4
ID2	2.6e-109	1.10294	0.583	0.03	6.89e-105	B4
LCK	3.92e-80	1.0899	0.738	0.093	1.04e-75	B4
HOPX	1.48e-39	1.06991	0.583	0.114	3.92e-35	B4
IFITM2	8.44e-24	1.06248	0.913	0.557	2.24e-19	B4
APLP2	5.89e-58	0.847999	0.475	0.146	1.56e-53	B2
HVCN1	5.94e-61	0.844462	0.889	0.74	1.57e-56	B2
RPS26	5.66e-39	0.837545	0.964	0.951	1.5e-34	B2
GIMAP1	2.21e-111	1.06128	0.718	0.053	5.86e-107	B4
AIF1	3.96e-10	1.00908	0.262	0.081	1.05e-05	B4
EFHD2	7.49e-29	1.0053	0.689	0.229	1.98e-24	B4
S100A11	1.03e-27	0.979763	0.854	0.352	2.73e-23	B4
SYNE2	1.01e-37	0.975739	0.718	0.184	2.67e-33	B4
SPN	4.33e-102	0.975354	0.592	0.036	1.15e-97	B4
KLRK1	1.94e-55	0.961172	0.534	0.067	5.14e-51	B4
ITGB2	3.19e-23	0.958118	0.864	0.417	8.44e-19	B4
SLFN5	6.29e-97	0.938907	0.718	0.063	1.67e-92	B4
LGALS1	1.21e-15	0.926782	0.777	0.388	3.2e-11	B4
CCL4	1.66e-60	0.911686	0.447	0.039	4.4e-56	B4
CX3CR1	6.36e-118	0.894779	0.437	0.008	1.69e-113	B4
LINC00861	3.45e-86	0.881481	0.544	0.038	9.15e-82	B4
PLAAT4	1.07e-34	0.875548	0.816	0.275	2.83e-30	B4
SAMD3	3.18e-133	0.86866	0.553	0.016	8.41e-129	B4
RNASE6	2.52e-38	0.768094	0.543	0.279	6.67e-34	B2
S100A6	1.25e-18	0.863939	0.981	0.79	3.3e-14	B4
FOXP1	1.47e-51	0.763786	0.929	0.744	3.9e-47	B2
MEF2C	4.25e-43	0.763146	0.863	0.754	1.13e-38	B2
TSPAN13	3.02e-44	0.761123	0.49	0.204	8e-40	B2
CALM1	2.43e-21	0.854648	0.981	0.883	6.44e-17	B4
FCGR3A	1.83e-87	0.836413	0.369	0.011	4.84e-83	B4
CD79B	7.13e-71	0.746374	0.98	0.953	1.89e-66	B2
TRDC	1.07e-55	0.831459	0.262	0.01	2.85e-51	B4
AIM2	8.81e-62	0.742291	0.737	0.296	2.33e-57	B1
PCDH9	1.34e-38	0.741598	0.361	0.1	3.55e-34	B2
ABHD17A	2.83e-22	0.825706	0.864	0.444	7.49e-18	B4
KLRF1	1.13e-47	0.817634	0.301	0.021	2.99e-43	B4
JCHAIN	1.87e-17	0.736677	0.625	0.44	4.95e-13	B1
CD63	4.56e-17	0.803845	0.835	0.458	1.21e-12	B4
IFITM1	1.35e-58	0.800983	0.544	0.065	3.58e-54	B4
TNFRSF13B	1.7e-51	0.727714	0.711	0.323	4.5e-47	B1
CLEC2D	3.8e-42	0.726897	0.74	0.465	1.01e-37	B2
TRGC2	4.98e-100	0.800847	0.379	0.008	1.32e-95	B4
LINC02397	1.48e-35	0.71612	0.785	0.617	3.93e-31	B2
FCER1G	5.92e-21	0.798267	0.33	0.07	1.57e-16	B4
RORA	3.95e-64	0.796112	0.621	0.076	1.05e-59	B4
CTSC	6.66e-32	0.795033	0.689	0.186	1.77e-27	B4
MYO1F	5.8e-29	0.79376	0.641	0.182	1.54e-24	B4
HLA-DRB5	9.63e-06	0.708308	0.559	0.601	0.25514	B2
GIMAP5	8.26e-96	0.793421	0.505	0.025	2.19e-91	B4
ADGRG1	2.41e-92	0.787522	0.379	0.01	6.37e-88	B4
CD8B	7.32e-56	0.780883	0.282	0.013	1.94e-51	B4
NCF1	4.73e-45	0.703281	0.88	0.777	1.25e-40	B2
CMC1	2.19e-17	0.764862	0.495	0.16	5.8e-13	B4
IGHG2	1.9e-17	0.698518	0.398	0.22	5.04e-13	B1
XBP1	4.66e-40	0.760503	0.689	0.148	1.24e-35	B4
TAPT1	2.93e-38	0.697894	0.353	0.111	7.75e-34	B2
TRBC2	5.57e-17	0.75065	0.883	0.547	1.48e-12	B4
HIPK2	2.64e-43	0.693269	0.384	0.106	6.99e-39	B1
IGHG4	9.65e-33	0.688895	0.388	0.14	2.56e-28	B1
CHI3L2	4.11e-32	0.683899	0.321	0.104	1.09e-27	B2
BCL7A	4.23e-33	0.681256	0.497	0.249	1.12e-28	B2
PHACTR1	9.11e-30	0.679921	0.417	0.195	2.41e-25	B2
NIBAN3	2.73e-34	0.679286	0.687	0.474	7.23e-30	B2
MATK	3.67e-83	0.744966	0.456	0.024	9.73e-79	B4
BTG1	9.39e-77	0.677085	0.996	0.989	2.49e-72	B2
LYAR	1.56e-29	0.735147	0.495	0.102	4.13e-25	B4
TEX9	1.72e-62	0.670692	0.377	0.059	4.56e-58	B1
STX7	8.79e-36	0.666616	0.851	0.756	2.33e-31	B2
LGALS1	4.27e-40	0.666142	0.639	0.295	1.13e-35	B1
CRIP2	3.29e-55	0.665623	0.316	0.042	8.71e-51	B1
IGHG3	1.46e-24	0.665115	0.586	0.346	3.87e-20	B1
LINC01871	1.96e-92	0.730002	0.427	0.016	5.18e-88	B4
CAMK2D	1.72e-34	0.658716	0.435	0.185	4.56e-30	B2
AFF3	1.8e-37	0.658586	0.842	0.676	4.76e-33	B2
PRKCH	6.99e-106	0.726293	0.563	0.028	1.85e-101	B4
LST1	0.000665915	0.714591	0.35	0.194	1	B4
CALHM6	7.63e-32	0.651825	0.727	0.542	2.02e-27	B2
NEAT1	2.7e-26	0.650618	0.861	0.628	7.14e-22	B1
C1orf162	1.12e-28	0.648054	0.536	0.304	2.96e-24	B2
GAPDH	3.5e-46	0.647972	0.97	0.846	9.26e-42	B1
MACROD2	2.48e-36	0.646615	0.275	0.061	6.57e-32	B2
KLRG1	1.67e-59	0.712181	0.379	0.026	4.44e-55	B4
BACH2	8.17e-29	0.6422	0.474	0.255	2.16e-24	B2
CD8A	1.15e-77	0.711983	0.369	0.015	3.04e-73	B4
STK17A	6.05e-32	0.638838	0.747	0.62	1.6e-27	B2
PFN1	6.45e-18	0.711652	0.99	0.954	1.71e-13	B4
BIN2	1.08e-19	0.707619	0.718	0.293	2.85e-15	B4
BLOC1S2	8.41e-31	0.621613	0.627	0.446	2.23e-26	B2
COL19A1	2.43e-30	0.616965	0.344	0.131	6.44e-26	B2
H1FX	5.87e-13	0.612688	0.457	0.323	1.56e-08	B2
VIM	1.03e-10	0.707118	0.942	0.835	2.73e-06	B4
SAMHD1	8.46e-43	0.704756	0.612	0.112	2.24e-38	B4
PTGDR	3.29e-108	0.700423	0.388	0.006	8.71e-104	B4
PRKCQ-AS1	3.59e-89	0.698403	0.495	0.027	9.5e-85	B4
LYPLAL1	9.15e-33	0.606745	0.475	0.2	2.42e-28	B1
CPNE5	1.59e-31	0.603164	0.595	0.305	4.21e-27	B1
SLC9A3R1	1.62e-32	0.695105	0.602	0.138	4.3e-28	B4
CD79A	3.59e-63	0.600564	0.996	0.982	9.5e-59	B2
AHNAK	1.85e-24	0.597389	0.793	0.544	4.9e-20	B1
DOK2	4.72e-51	0.679036	0.544	0.073	1.25e-46	B4
CD22	7.24e-29	0.595	0.776	0.649	1.92e-24	B2
PRMT2	7.35e-18	0.674399	0.864	0.431	1.95e-13	B4
HSPA8	2.85e-40	0.592275	0.937	0.805	7.55e-36	B1
DAAM1	1.75e-39	0.585725	0.419	0.136	4.63e-35	B1
NEAT1	2.06e-15	0.660297	0.951	0.692	5.47e-11	B4
ACTG1	3.18e-15	0.657767	1	0.968	8.44e-11	B4
LINC00926	2.65e-31	0.577121	0.923	0.891	7.01e-27	B2
GSTP1	5.37e-11	0.657251	0.922	0.572	1.42e-06	B4
DSTN	8.88e-29	0.644855	0.65	0.174	2.35e-24	B4
FYN	1.32e-30	0.640807	0.699	0.181	3.48e-26	B4
DGKZ	3.1e-30	0.63009	0.592	0.144	8.21e-26	B4
GABPB1-AS1	1.71e-14	0.5621	0.559	0.424	4.52e-10	B2
CCR7	1.07e-19	0.559767	0.561	0.395	2.84e-15	B2
CEMIP2	2.11e-28	0.558396	0.364	0.153	5.6e-24	B2
HOMER3	5.39e-51	0.557317	0.272	0.029	1.43e-46	B1
SNX29	1.16e-20	0.551872	0.439	0.271	3.06e-16	B2
VPREB3	1.29e-18	0.551044	0.741	0.622	3.42e-14	B2
PYHIN1	6.26e-39	0.622042	0.573	0.106	1.66e-34	B4
PLEKHA2	6.66e-21	0.54504	0.459	0.294	1.76e-16	B2
PPP2R5C	3.47e-14	0.612404	0.816	0.397	9.2e-10	B4
SYNE1	1.94e-24	0.610983	0.66	0.196	5.14e-20	B4
PAX5	9.94e-21	0.543485	0.674	0.57	2.63e-16	B2
ITPR1	2.04e-19	0.543049	0.614	0.477	5.41e-15	B2
RNF213	7.56e-11	0.607481	0.825	0.538	2e-06	B4
POLD4	8.04e-25	0.542599	0.807	0.72	2.13e-20	B2
S100A4	2.82e-25	0.540693	0.732	0.494	7.46e-21	B1
ADGRE5	5.39e-24	0.607143	0.612	0.174	1.43e-19	B4
LAT	1.19e-50	0.602294	0.476	0.055	3.16e-46	B4
FCRL2	3.22e-23	0.534559	0.678	0.403	8.53e-19	B3
LITAF	2.97e-12	0.595952	0.777	0.413	7.86e-08	B4
RUNX3	1.15e-14	0.593941	0.641	0.261	3.05e-10	B4
PHF21A	2.08e-26	0.532065	0.388	0.18	5.52e-22	B2
SCIMP	1.92e-26	0.531601	0.56	0.293	5.08e-22	B1
PTPRC	1.76e-13	0.580309	0.971	0.92	4.67e-09	B4
KLF6	2.94e-12	0.580148	0.835	0.462	7.8e-08	B4
MBP	2.87e-12	0.575826	0.825	0.501	7.6e-08	B4
CST3	1.47e-09	0.570677	0.35	0.116	3.9e-05	B4
HLA-DMB	1.75e-28	0.526623	0.893	0.841	4.63e-24	B2
CKLF	6.53e-20	0.567809	0.66	0.227	1.73e-15	B4
RAP1B	3.19e-13	0.564469	0.942	0.691	8.46e-09	B4
CD300A	2.97e-54	0.548238	0.388	0.032	7.86e-50	B4
ID3	1.95e-20	0.521561	0.716	0.498	5.16e-16	B1
TMEM173	3.08e-80	0.544845	0.388	0.016	8.16e-76	B4
CTSD	1.86e-22	0.544289	0.476	0.115	4.93e-18	B4
LAIR1	5.37e-27	0.51363	0.335	0.132	1.42e-22	B2
C16orf74	1.31e-24	0.511758	0.388	0.182	3.47e-20	B2
RNF125	3.98e-29	0.542772	0.456	0.089	1.05e-24	B4
ZFP36L1	5.38e-20	0.510269	0.776	0.703	1.42e-15	B2
S100A10	5.5e-13	0.537828	0.864	0.517	1.46e-08	B4
IGHM	7.6e-16	0.506622	0.875	0.608	2.01e-11	B3
CD37	1.33e-58	0.505091	1	0.998	3.52e-54	B2
CYTOR	5.35e-35	0.536018	0.417	0.062	1.42e-30	B4
S100A6	1.49e-25	0.500452	0.889	0.757	3.96e-21	B1
MIAT	1.64e-32	0.500154	0.251	0.054	4.33e-28	B1
SKAP1	4.15e-29	0.530888	0.524	0.11	1.1e-24	B4
S1PR5	5.17e-111	0.530624	0.359	0.003	1.37e-106	B4
PAXX	4.36e-14	0.530434	0.748	0.333	1.16e-09	B4
EVL	5.35e-11	0.526657	0.922	0.637	1.42e-06	B4
GSTK1	5.53e-16	0.496846	0.661	0.482	1.47e-11	B1
ZCCHC7	5.01e-16	0.496398	0.532	0.407	1.33e-11	B2
UBE2N	7.83e-22	0.49529	0.646	0.419	2.07e-17	B1
GBP1	9.41e-29	0.525303	0.427	0.078	2.49e-24	B4
APOL6	2.86e-26	0.524218	0.456	0.095	7.57e-22	B4
ITGAL	2.35e-19	0.522228	0.573	0.176	6.23e-15	B4
ITM2A	1.2e-26	0.517882	0.476	0.103	3.17e-22	B4
VAV3	4.11e-19	0.492657	0.373	0.203	1.09e-14	B2
BTLA	1.96e-20	0.49195	0.375	0.204	5.19e-16	B2
SH3BGRL3	6.66e-10	0.514644	0.99	0.95	1.77e-05	B4
APMAP	7.7e-29	0.510463	0.476	0.095	2.04e-24	B4
CD86	6.93e-39	0.489225	0.332	0.081	1.84e-34	B1
DGKD	1.47e-19	0.488872	0.525	0.365	3.88e-15	B2
C12orf57	1.22e-16	0.488595	0.687	0.606	3.24e-12	B2
GNG2	2.9e-17	0.509956	0.534	0.172	7.69e-13	B4
ACP5	7.1e-28	0.485789	0.498	0.237	1.88e-23	B1
STRBP	1.48e-20	0.4856	0.614	0.476	3.93e-16	B2
SEC62	4.02e-28	0.484483	0.911	0.835	1.07e-23	B2
LCP2	6.84e-55	0.502829	0.447	0.043	1.81e-50	B4
MT2A	3.11e-19	0.499343	0.476	0.131	8.25e-15	B4
IFI6	5.12e-20	0.498944	0.437	0.109	1.36e-15	B4
ZFP36L2	3.91e-08	0.497828	0.932	0.689	0.00103591	B4
MSN	1.31e-10	0.497237	0.864	0.515	3.46e-06	B4
MACF1	3.09e-11	0.49459	0.738	0.38	8.19e-07	B4
MYL12A	1.73e-13	0.494585	1	0.971	4.59e-09	B4
FAM177B	6.15e-20	0.477467	0.25	0.093	1.63e-15	B2
TCF7	3.95e-11	0.494265	0.495	0.208	1.05e-06	B4
ARHGAP24	1.96e-19	0.47622	0.745	0.493	5.19e-15	B3
VSIR	1.38e-17	0.494251	0.612	0.205	3.65e-13	B4
CCL4L2	1.78e-65	0.490816	0.291	0.01	4.7e-61	B4
CLECL1	2.51e-20	0.471664	0.504	0.263	6.66e-16	B3
NCK2	9.02e-15	0.471093	0.464	0.342	2.39e-10	B2
DIP2A	8.55e-24	0.490319	0.495	0.117	2.26e-19	B4
TNFRSF13B	5.69e-17	0.469016	0.637	0.403	1.51e-12	B3
SELL	1.13e-15	0.46831	0.75	0.697	3e-11	B2
SELPLG	1.75e-64	0.487084	0.417	0.029	4.63e-60	B4
GIMAP2	3.12e-32	0.482856	0.505	0.095	8.26e-28	B4
ACTB	1.93e-10	0.482202	1	0.998	5.11e-06	B4
SIGIRR	8.02e-21	0.480705	0.699	0.225	2.12e-16	B4
RALGPS2	1.23e-22	0.464845	0.957	0.907	3.26e-18	B3
CAPN2	2.8e-27	0.464398	0.432	0.186	7.41e-23	B1
CYB561A3	2.15e-17	0.463779	0.679	0.568	5.68e-13	B2
CHST12	9.05e-21	0.479798	0.602	0.175	2.4e-16	B4
MYBL1	1.2e-70	0.478382	0.379	0.018	3.19e-66	B4
LDHB	5.99e-07	0.477282	0.864	0.593	0.0158627	B4
STOM	5.37e-44	0.473752	0.408	0.045	1.42e-39	B4
LCP1	1.73e-10	0.469928	0.961	0.615	4.58e-06	B4
BIRC3	8.05e-17	0.460301	0.812	0.768	2.13e-12	B2
SYTL3	3.93e-69	0.46755	0.379	0.02	1.04e-64	B4
TMSB10	8.33e-55	0.458112	1	0.999	2.21e-50	B2
ATP2B1	1.05e-12	0.45755	0.705	0.539	2.77e-08	B1
UBE2J1	1.21e-18	0.454854	0.479	0.27	3.21e-14	B1
HLA-DRB1	6.56e-16	0.453923	0.989	0.997	1.74e-11	B2
SATB1	5.79e-19	0.467206	0.437	0.111	1.53e-14	B4
PLP2	3.72e-17	0.450779	0.726	0.523	9.84e-13	B1
H1FX	6.05e-10	0.46665	0.709	0.345	1.6e-05	B4
TXK	1.84e-64	0.466615	0.34	0.017	4.86e-60	B4
GABPB1-IT1	1.18e-14	0.448808	0.426	0.288	3.12e-10	B2
AC025164.1	9.23e-14	0.448254	0.439	0.306	2.45e-09	B2
UPP1	1.24e-39	0.463515	0.34	0.034	3.28e-35	B4
SUB1	7.44e-16	0.444448	0.909	0.803	1.97e-11	B1
MIDN	1.73e-13	0.463103	0.447	0.153	4.59e-09	B4
SH3KBP1	3.75e-11	0.462733	0.699	0.331	9.94e-07	B4
HLA-DQA1	5.08e-27	0.440555	0.973	0.951	1.35e-22	B2
PLEKHF1	1.5e-44	0.462613	0.35	0.032	3.98e-40	B4
ZAP70	3.69e-73	0.460664	0.417	0.023	9.77e-69	B4
INPP4A	3.42e-38	0.458824	0.417	0.056	9.07e-34	B4
DENND2D	3.72e-19	0.452284	0.583	0.172	9.85e-15	B4
XCL2	2.73e-64	0.448885	0.252	0.006	7.23e-60	B4
CFLAR	1.54e-12	0.448844	0.913	0.485	4.09e-08	B4
APOBEC3G	2.57e-07	0.44511	0.68	0.398	0.00680278	B4
PCED1B-AS1	2.79e-08	0.442475	0.825	0.557	0.000739496	B4
FCRL6	9.52e-86	0.441599	0.311	0.005	2.52e-81	B4
PKIG	1.8e-13	0.434879	0.474	0.361	4.77e-09	B2
OPTN	2.79e-18	0.43883	0.573	0.179	7.38e-14	B4
CDCA7L	9.29e-13	0.431131	0.332	0.208	2.46e-08	B2
IL10RA	7.23e-16	0.438068	0.544	0.18	1.91e-11	B2
SERPINB1	3.32e-06	0.43789	0.748	0.432	0.087976	B4
ITM2B	9.59e-11	0.437146	0.99	0.828	2.54e-06	B4
PLEKHA1	4.95e-15	0.424969	0.306	0.163	1.31e-10	B2
MDM4	4.69e-14	0.424683	0.645	0.588	1.24e-09	B2
CD6	9.14e-44	0.437134	0.398	0.043	2.42e-39	B4
VIM	2.52e-23	0.423918	0.946	0.788	6.67e-19	B1
LEPROTL1	4.85e-18	0.436862	0.515	0.156	1.29e-13	B4
COL4A4	5.5e-33	0.423173	0.265	0.059	1.46e-28	B1
HLA-DQB1	1.31e-28	0.42185	0.989	0.987	3.46e-24	B2
SUN2	9.82e-11	0.436659	0.689	0.335	2.6e-06	B4
JUN	3.56e-09	0.418815	0.572	0.488	9.43e-05	B2
GRN	1.01e-15	0.418696	0.48	0.268	2.67e-11	B3
RPL18A	2.92e-93	0.418628	1	1	7.75e-89	B2
LTA4H	3.65e-13	0.417599	0.506	0.402	9.68e-09	B2
S100A9	1.22e-06	0.417219	0.397	0.342	0.0323949	B2
TFRC	9.26e-26	0.417093	0.326	0.115	2.45e-21	B1
AHNAK	1.91e-07	0.436374	0.864	0.613	0.00505071	B4
S100A11	1.71e-17	0.415531	0.53	0.307	4.54e-13	B1
GBP5	8.26e-33	0.43535	0.359	0.048	2.19e-28	B4
JPT1	2.15e-13	0.415053	0.474	0.302	5.71e-09	B1
LGALS9	5.37e-17	0.415042	0.348	0.193	1.42e-12	B2
ADK	3.07e-13	0.414669	0.55	0.43	8.13e-09	B2
HIGD2A	1.9e-20	0.414384	0.837	0.635	5.02e-16	B1
SLC38A1	1.6e-12	0.413844	0.561	0.482	4.23e-08	B2
NDFIP1	3.1e-14	0.431505	0.689	0.272	8.21e-10	B4
PTPN7	2.32e-28	0.430319	0.505	0.102	6.14e-24	B4
FXYD1	1.36e-15	0.412194	0.339	0.169	3.61e-11	B1
RHOH	5.24e-09	0.411308	0.503	0.444	0.000138715	B2
GAPDH	4.46e-08	0.430039	0.981	0.882	0.00118196	B4
ABRACL	1.61e-15	0.425666	0.631	0.228	4.25e-11	B4
CD99	1.29e-16	0.409561	0.691	0.498	3.42e-12	B1
PIM1	2.79e-25	0.424381	0.427	0.086	7.39e-21	B4
COTL1	3.33e-21	0.406688	0.861	0.663	8.81e-17	B1
PTPN4	5.99e-18	0.423256	0.534	0.161	1.59e-13	B4
PTMS	5.29e-47	0.416868	0.252	0.013	1.4e-42	B4
CFL1	9.85e-10	0.415071	1	0.974	2.61e-05	B4
LAPTM5	4.83e-25	0.403176	0.969	0.93	1.28e-20	B2
RAB27A	1.15e-29	0.413367	0.476	0.089	3.03e-25	B4
RBMS1	2.88e-20	0.413224	0.505	0.132	7.63e-16	B4
GPR65	2.52e-13	0.410953	0.524	0.188	6.69e-09	B4
UQCRH	1.36e-20	0.400499	0.939	0.855	3.6e-16	B1
IL2RB	9.93e-69	0.410898	0.272	0.006	2.63e-64	B4
MARCKS	2.63e-17	0.39999	0.67	0.436	6.97e-13	B1
STAP1	2.31e-11	0.398747	0.341	0.232	6.13e-07	B2
HLA-DOB	1.94e-15	0.398632	0.59	0.476	5.14e-11	B2
DIAPH1	2.09e-12	0.407835	0.592	0.233	5.54e-08	B4
PARP14	3.38e-09	0.396577	0.521	0.47	8.95e-05	B2
TBX21	8.23e-37	0.406646	0.282	0.025	2.18e-32	B4
DDIT4	1.09e-09	0.403895	0.408	0.159	2.88e-05	B4
FCRL3	3.34e-15	0.395536	0.415	0.208	8.85e-11	B3
FKBP5	1.48e-19	0.403803	0.417	0.1	3.93e-15	B4
ZFAND6	3.02e-17	0.39388	0.667	0.431	8e-13	B1
MLLT6	2.08e-10	0.401624	0.66	0.293	5.52e-06	B4
LINC00623	3.94e-17	0.40142	0.524	0.161	1.04e-12	B4
PPP2R2B	2.61e-96	0.401154	0.282	0.001	6.91e-92	B4
TSTD1	4.81e-13	0.391602	0.721	0.681	1.27e-08	B2
CD74	2.5e-59	0.391338	1	1	6.63e-55	B2
SH2D1A	5.74e-73	0.400494	0.32	0.01	1.52e-68	B4
PIP4K2A	2.37e-08	0.397323	0.641	0.313	0.000627659	B4
DYNLL1	4.21e-13	0.390218	0.789	0.648	1.12e-08	B1
CAPG	2.21e-16	0.389343	0.654	0.452	5.85e-12	B1
SINHCAF	1.93e-17	0.389342	0.582	0.369	5.12e-13	B1
NSD3	1.05e-13	0.388785	0.679	0.626	2.77e-09	B2
C1orf21	2.01e-65	0.396094	0.262	0.006	5.32e-61	B4
PIK3IP1	3.94e-11	0.386912	0.413	0.315	1.04e-06	B2
ABI3	2.4e-25	0.395788	0.417	0.081	6.37e-21	B4
CD1C	1.07e-19	0.385023	0.271	0.09	2.84e-15	B3
ITK	5.39e-68	0.394393	0.32	0.012	1.43e-63	B4
IRF1	4.95e-06	0.39355	0.903	0.601	0.131218	B4
ATP2B4	4.49e-37	0.392371	0.408	0.053	1.19e-32	B4
CCND2	3.04e-20	0.39187	0.524	0.14	8.04e-16	B4
CLEC2B	2.52e-12	0.39132	0.592	0.236	6.68e-08	B4
TKT	1.27e-17	0.383357	0.544	0.322	3.36e-13	B1
FLNA	1.71e-05	0.390851	0.65	0.412	0.451882	B4
TMEM123	4.44e-11	0.383038	0.439	0.327	1.18e-06	B2
SARAF	1.27e-16	0.382364	0.831	0.776	3.37e-12	B2
TGFB1	1.41e-07	0.388742	0.777	0.496	0.00374031	B4
AQP3	2.43e-36	0.385048	0.262	0.022	6.44e-32	B4
TSPO	1.25e-07	0.384739	0.825	0.446	0.00331436	B4
KYNU	3e-17	0.37885	0.425	0.226	7.95e-13	B1
ACTG1	2.95e-20	0.378782	0.993	0.958	7.82e-16	B1
FCMR	1.96e-15	0.378712	0.854	0.82	5.18e-11	B2
GUK1	1.76e-07	0.384643	0.825	0.573	0.00466159	B4
GAPT	6.04e-08	0.378312	0.559	0.525	0.00160036	B2
SIAH2	3.6e-08	0.377983	0.311	0.221	0.000954774	B2
RCSD1	3.85e-14	0.375894	0.82	0.772	1.02e-09	B2
TP53INP1	2.96e-18	0.375772	0.36	0.168	7.85e-14	B1
RILPL2	2.84e-19	0.374992	0.498	0.271	7.52e-15	B1
CMTM3	3.98e-55	0.384574	0.35	0.023	1.06e-50	B4
LINC00342	1.2e-09	0.383916	0.553	0.24	3.19e-05	B4
MYL12B	5.09e-09	0.383481	0.971	0.876	0.000134752	B4
CELF2	1.39e-06	0.383079	0.893	0.597	0.0368779	B4
CD82	3.52e-13	0.373364	0.64	0.476	9.31e-09	B1
PMEPA1	2.28e-11	0.372757	0.291	0.174	6.03e-07	B2
IFT57	1.08e-12	0.371835	0.645	0.48	2.86e-08	B3
EVI2B	6.97e-15	0.371663	0.926	0.831	1.85e-10	B1
ZBTB38	2.33e-17	0.371139	0.325	0.149	6.18e-13	B1
FCGR2B	8.44e-14	0.370739	0.667	0.445	2.24e-09	B3
IPCEF1	9.44e-45	0.381222	0.282	0.018	2.5e-40	B4
SNX22	1.14e-09	0.370334	0.421	0.326	3.03e-05	B2
EBLN3P	2.96e-08	0.369862	0.554	0.516	0.000783743	B2
SELENOW	2.86e-10	0.381179	0.777	0.378	7.58e-06	B4
PDE4D	2.09e-24	0.369618	0.253	0.073	5.55e-20	B1
HLA-C	2.72e-10	0.380817	1	0.999	7.21e-06	B4
PREX1	3.32e-12	0.378361	0.495	0.18	8.8e-08	B4
BCL11A	1.59e-14	0.368647	0.829	0.794	4.22e-10	B2
PPIB	2.01e-08	0.374176	0.961	0.664	0.000531502	B4
ATP10D	4.07e-12	0.368425	0.253	0.136	1.08e-07	B2
TNFRSF1A	1.22e-60	0.374055	0.252	0.007	3.22e-56	B4
LAT2	6.33e-11	0.367807	0.563	0.481	1.68e-06	B2
CD84	1.57e-12	0.367441	0.341	0.174	4.17e-08	B3
TPR	1.63e-05	0.373955	0.835	0.544	0.431783	B4
CD55	3.25e-09	0.365813	0.501	0.435	8.6e-05	B2
PSME2	3.24e-07	0.373794	0.893	0.581	0.00857654	B4
SLC25A6	1.13e-18	0.363868	0.933	0.826	2.99e-14	B1
TC2N	2.94e-33	0.370365	0.35	0.045	7.79e-29	B4
PLEK	2e-05	0.369619	0.718	0.494	0.530507	B4
BLK	3.84e-15	0.360931	0.754	0.56	1.02e-10	B1
AIM2	6.22e-12	0.36054	0.591	0.405	1.65e-07	B3
NDUFA4	1.48e-07	0.369105	0.961	0.812	0.0039324	B4
SERPINB6	1.85e-11	0.368754	0.592	0.239	4.9e-07	B4
HSP90AA1	6.45e-09	0.368527	0.99	0.868	0.000170959	B4
AKNA	1.37e-07	0.368149	0.767	0.446	0.0036231	B4
CCDC50	2.15e-09	0.359606	0.572	0.422	5.7e-05	B1
RGCC	1.26e-36	0.366298	0.311	0.031	3.32e-32	B4
NOSIP	7.58e-08	0.363273	0.641	0.32	0.00200871	B4
ARPC2	3.68e-07	0.361046	1	0.958	0.00976155	B4
PITPNC1	2.04e-23	0.360428	0.34	0.06	5.4e-19	B4
TMEM238	4.02e-16	0.35241	0.374	0.196	1.06e-11	B1
SPATA13	9.94e-36	0.360142	0.34	0.039	2.63e-31	B4
DBI	5.4e-09	0.351555	0.652	0.651	0.000143106	B2
CLEC2B	3.54e-11	0.350999	0.337	0.22	9.39e-07	B2
GLIPR2	2.34e-26	0.360046	0.447	0.086	6.2e-22	B4
STAT1	3e-07	0.359608	0.476	0.213	0.00795272	B4
CD96	3.31e-30	0.354821	0.34	0.047	8.76e-26	B4
AC245060.5	1.75e-05	0.349978	0.384	0.322	0.462536	B2
TYMP	1.04e-10	0.34997	0.516	0.354	2.75e-06	B1
STAT4	4.9e-73	0.353369	0.311	0.009	1.3e-68	B4
RASSF5	1.17e-12	0.35301	0.544	0.192	3.11e-08	B4
ELOB	2.39e-07	0.353007	0.971	0.753	0.00632275	B4
CCDC85B	7.69e-06	0.352284	0.816	0.536	0.203838	B4
ZDHHC21	2.48e-10	0.348545	0.453	0.284	6.56e-06	B3
PRKACB	8.37e-11	0.350945	0.563	0.236	2.22e-06	B4
BEND5	3.28e-09	0.346902	0.297	0.197	8.7e-05	B2
CCND3	3.19e-07	0.350046	0.767	0.453	0.00844349	B4
REL	1.27e-06	0.346732	0.601	0.612	0.0337239	B2
P2RX5	2.66e-08	0.345892	0.532	0.463	0.000705712	B2
TCF7	2.45e-18	0.34573	0.353	0.16	6.49e-14	B1
TES	5.27e-09	0.350031	0.65	0.309	0.000139572	B4
KCNAB2	1.26e-13	0.349763	0.456	0.146	3.35e-09	B4
AC245297.3	1.87e-08	0.349419	0.641	0.318	0.00049419	B4
TRGC1	2.58e-63	0.349226	0.262	0.007	6.83e-59	B4
RBL2	2.58e-11	0.348909	0.544	0.211	6.83e-07	B4
HLA-DMA	1.78e-15	0.343836	0.896	0.872	4.71e-11	B2
VOPP1	1.96e-13	0.341994	0.482	0.297	5.18e-09	B1
CYB5A	1.74e-08	0.341346	0.322	0.231	0.000461979	B2
FLT3LG	1.95e-14	0.34838	0.32	0.081	5.17e-10	B4
CCDC88C	1.87e-10	0.346846	0.631	0.273	4.95e-06	B4
ACTN4	7.68e-08	0.345687	0.621	0.298	0.00203566	B4
SIT1	1.07e-10	0.338996	0.501	0.329	2.83e-06	B3
HDAC9	1.01e-07	0.337917	0.291	0.203	0.00268087	B2
ARID5B	3.93e-10	0.33777	0.623	0.465	1.04e-05	B1
GIMAP6	9.29e-58	0.345315	0.291	0.013	2.46e-53	B4
CLECL1	1.17e-17	0.337101	0.456	0.244	3.11e-13	B1
JARID2	4.45e-09	0.336965	0.302	0.2	0.000117899	B2
KIAA0040	1.07e-08	0.336613	0.503	0.44	0.000282985	B2
TMEM154	4.75e-13	0.336229	0.747	0.595	1.26e-08	B1
SELENOH	3.04e-14	0.336137	0.852	0.809	8.06e-10	B2
EAF2	4.28e-07	0.335986	0.534	0.49	0.0113485	B2
GBP2	2.28e-24	0.344492	0.437	0.088	6.04e-20	B4
PRDM1	3.07e-30	0.344459	0.272	0.03	8.12e-26	B4
VAMP5	9.96e-13	0.3443	0.524	0.188	2.64e-08	B4
DEK	2.31e-05	0.341103	0.825	0.577	0.611277	B4
RAP2B	5.54e-10	0.340956	0.476	0.19	1.47e-05	B4
FCRLA	5.26e-11	0.333458	0.626	0.441	1.39e-06	B3
PVT1	5.41e-20	0.333103	0.325	0.137	1.43e-15	B1
CEP78	1.83e-15	0.340748	0.427	0.123	4.85e-11	B4
MXRA7	3.35e-34	0.337247	0.32	0.036	8.87e-30	B4
LRRFIP1	0.000227815	0.33533	0.913	0.695	1	B4
CD40	9.28e-10	0.331788	0.678	0.618	2.46e-05	B2
PRR5L	4.65e-49	0.334676	0.291	0.017	1.23e-44	B4
MFSD10	1.17e-11	0.331337	0.44	0.278	3.11e-07	B1
CCNG2	4.48e-09	0.330787	0.339	0.24	0.000118584	B2
SLC50A1	4.55e-11	0.330259	0.295	0.179	1.21e-06	B2
CD19	6.31e-07	0.330014	0.384	0.319	0.0167253	B2
UBE2I	2.88e-12	0.329366	0.768	0.601	7.62e-08	B1
WAC	5.14e-06	0.334103	0.699	0.407	0.136255	B4
NDUFS6	1.16e-06	0.333832	0.777	0.462	0.030672	B4
CAP1	7.8e-07	0.333598	0.845	0.535	0.0206665	B4
RPLP1	2.08e-50	0.327317	1	1	5.5e-46	B1
ENO1	0.000353841	0.332932	0.854	0.601	1	B4
RASGRP1	5.61e-15	0.332492	0.427	0.128	1.49e-10	B4
PDIA3	1.29e-06	0.331818	0.796	0.481	0.0341866	B4
ARHGAP30	1.52e-06	0.331525	0.757	0.43	0.0401529	B4
ALOX5AP	1.08e-06	0.324835	0.443	0.385	0.0286675	B2
BTN3A2	1.54e-07	0.328308	0.786	0.45	0.00408794	B4
POU2AF1	6.9e-13	0.324648	0.509	0.324	1.83e-08	B1
GYPC	2.45e-08	0.324149	0.497	0.421	0.000648989	B2
SYK	1.01e-08	0.323552	0.564	0.41	0.000267159	B3
RASAL3	6.85e-11	0.328179	0.515	0.198	1.82e-06	B4
PRR5	1.36e-18	0.327894	0.359	0.081	3.61e-14	B4
FAM89B	1.68e-09	0.327126	0.592	0.262	4.44e-05	B4
DNAJC1	7.15e-16	0.326747	0.485	0.142	1.89e-11	B4
SELENOF	6.1e-10	0.321897	0.687	0.666	1.62e-05	B2
COA1	1.34e-06	0.32163	0.35	0.288	0.0355818	B2
SMIM14	4.38e-09	0.320727	0.61	0.428	0.000116075	B3
RUBCNL	3.76e-07	0.32038	0.364	0.293	0.00996738	B2
SSBP2	1.27e-09	0.319792	0.317	0.212	3.36e-05	B2
PLAC8	6.04e-10	0.319629	0.919	0.808	1.6e-05	B3
IFNG-AS1	3.99e-18	0.318641	0.346	0.15	1.06e-13	B1
NCOA7	4.7e-12	0.318483	0.347	0.201	1.24e-07	B1
ZNF276	1.68e-13	0.326547	0.437	0.14	4.45e-09	B4
BTNL9	4.54e-19	0.318319	0.263	0.094	1.2e-14	B1
FOXO1	3.69e-09	0.318029	0.253	0.155	9.78e-05	B2
SMARCB1	1.21e-09	0.317492	0.729	0.592	3.21e-05	B3
GLIPR1	3.23e-07	0.317181	0.477	0.437	0.00856766	B2
LIMD2	8.45e-18	0.316939	0.958	0.951	2.24e-13	B2
SPOCK2	2.52e-09	0.325169	0.583	0.252	6.68e-05	B4
AGPAT5	9.69e-07	0.316303	0.27	0.193	0.0256739	B2
ZYX	1.06e-14	0.324734	0.35	0.092	2.8e-10	B4
NDUFB7	4.63e-06	0.32291	0.806	0.526	0.122626	B4
TPD52	1.94e-07	0.315889	0.523	0.484	0.00513273	B2
ANXA5	3.58e-15	0.315311	0.525	0.318	9.49e-11	B1
RAB30	2.02e-07	0.31466	0.341	0.253	0.0053613	B2
CTSH	2.4e-09	0.314514	0.737	0.571	6.37e-05	B3
SNHG7	5.39e-09	0.314147	0.792	0.791	0.000142786	B2
RPS14	2.13e-55	0.313988	1	1	5.63e-51	B1
CLIC1	3.03e-15	0.313574	0.968	0.92	8.03e-11	B1
LPIN2	3.84e-19	0.322866	0.427	0.104	1.02e-14	B4
SYNGR1	2.44e-15	0.322778	0.252	0.051	6.45e-11	B4
AGTRAP	4.8e-18	0.322076	0.398	0.096	1.27e-13	B4
CCDC32	8.65e-08	0.31244	0.512	0.461	0.0022904	B2
KDM5A	7.85e-08	0.318386	0.699	0.359	0.00207958	B4
CORO1B	1.49e-13	0.311234	0.332	0.171	3.95e-09	B1
STK10	5.31e-10	0.316674	0.641	0.283	1.41e-05	B4
SIPA1L1	4.66e-06	0.310511	0.266	0.194	0.123501	B2
NME2	2.25e-18	0.31033	0.953	0.886	5.96e-14	B1
CYTIP	1.2e-06	0.316244	0.757	0.424	0.031818	B4
IQGAP1	9.7e-06	0.316067	0.806	0.493	0.25702	B4
RNH1	2.62e-09	0.308702	0.618	0.473	6.93e-05	B1
RGS10	8.34e-12	0.313561	0.709	0.3	2.21e-07	B4
TSPAN32	1.47e-29	0.313184	0.272	0.03	3.89e-25	B4
CCDC167	1.32e-13	0.307724	0.267	0.125	3.5e-09	B1
CDC42EP3	5.51e-12	0.307571	0.323	0.18	1.46e-07	B1
TMBIM6	2.47e-05	0.309794	0.932	0.763	0.654495	B4
TUBB4B	6.11e-13	0.306806	0.484	0.294	1.62e-08	B1
ARRB2	3.66e-10	0.308862	0.485	0.191	9.69e-06	B4
MAPK1	5.15e-09	0.308333	0.544	0.229	0.000136406	B4
ZBTB7A	1.17e-06	0.308047	0.786	0.521	0.0310687	B4
MYL6	1.25e-06	0.306986	0.99	0.946	0.0331797	B4
TSPO	7.06e-10	0.305571	0.532	0.439	1.87e-05	B2
ALOX5	3.79e-10	0.30555	0.501	0.322	1e-05	B3
SGSM3	2.03e-07	0.305387	0.291	0.207	0.00538539	B2
H2AFY	0.000251664	0.306515	0.602	0.343	1	B4
RPL36AL	1.91e-07	0.306428	0.99	0.941	0.00504787	B4
A2M-AS1	1.83e-53	0.306338	0.252	0.01	4.85e-49	B4
PTGER4	7.82e-25	0.306144	0.272	0.037	2.07e-20	B4
YWHAB	1.81e-05	0.304802	0.981	0.869	0.479603	B4
CD226	5.22e-26	0.304753	0.272	0.035	1.38e-21	B4
HLA-DOA	4.27e-06	0.302286	0.337	0.265	0.113113	B2
CHD3	3.01e-24	0.303418	0.456	0.094	7.98e-20	B4
TSEN54	1.11e-17	0.303401	0.379	0.091	2.94e-13	B4
ABRACL	1.87e-06	0.298957	0.302	0.229	0.0496131	B2
ANP32A	8.12e-08	0.298926	0.59	0.555	0.00215185	B2
TBC1D9	5.82e-08	0.298608	0.374	0.239	0.00154306	B3
PAPOLA	7.05e-07	0.298516	0.597	0.6	0.018669	B2
GMFG	2.82e-06	0.302553	0.951	0.764	0.0747621	B4
SNX2	7.39e-11	0.297835	0.883	0.877	1.96e-06	B2
MYLIP	6.79e-06	0.29761	0.271	0.199	0.179806	B2
ARHGEF3	1.76e-10	0.302489	0.33	0.107	4.66e-06	B4
RASSF1	9.91e-08	0.301622	0.524	0.244	0.00262419	B4
DEGS1	2.39e-06	0.295515	0.492	0.446	0.0633268	B2
FKBP11	1.2e-13	0.299753	0.437	0.132	3.18e-09	B4
URI1	2.68e-07	0.29826	0.699	0.361	0.00708915	B4
LY6E	9.4e-08	0.295347	0.71	0.578	0.00248945	B3
HLA-C	3.56e-28	0.29531	1	0.999	9.43e-24	B1
SCML4	2.87e-10	0.297405	0.32	0.103	7.6e-06	B4
ETS1	0.000455818	0.297168	0.825	0.603	1	B4
MGST3	2.82e-08	0.295458	0.728	0.357	0.000747844	B4
ZEB2	0.000100719	0.295366	0.65	0.387	1	B4
OAS1	2.67e-07	0.294443	0.344	0.215	0.00706421	B3
CD320	3.94e-08	0.295301	0.32	0.118	0.00104461	B4
PPP1R18	2.56e-06	0.295243	0.689	0.373	0.0677563	B4
SP100	5.31e-08	0.293619	0.796	0.783	0.00140599	B2
MARCKS	1.66e-07	0.293413	0.634	0.482	0.00438516	B3
COTL1	4.77e-09	0.293388	0.832	0.702	0.000126317	B3
TLE3	6.17e-11	0.293252	0.358	0.205	1.63e-06	B1
B2M	3.59e-12	0.29508	1	1	9.5e-08	B4
PARP8	3.6e-15	0.294614	0.466	0.137	9.54e-11	B4
ATP1A1	5.28e-11	0.294104	0.524	0.2	1.4e-06	B4
HNRNPUL1	2.02e-06	0.294088	0.592	0.309	0.053594	B4
PCM1	0.00017724	0.293023	0.796	0.503	1	B4
IDH2	1.05e-11	0.293006	0.583	0.216	2.78e-07	B4
OSTC	1.85e-06	0.292892	0.68	0.352	0.0489906	B4
EIF4A1	1.26e-05	0.29289	0.971	0.75	0.3333	B4
FAM102A	5.36e-15	0.29088	0.337	0.165	1.42e-10	B1
TUBB	1.12e-09	0.290781	0.611	0.449	2.96e-05	B1
ITM2C	4.93e-09	0.290236	0.358	0.208	0.000130534	B3
ORAI2	5.28e-06	0.289186	0.658	0.647	0.139878	B2
RPS19	1.82e-40	0.288829	1	1	4.83e-36	B2
TSPAN14	1.6e-13	0.292478	0.379	0.108	4.23e-09	B4
FUT11	8.69e-22	0.291885	0.369	0.072	2.3e-17	B4
AC243960.1	2.73e-06	0.288148	0.455	0.405	0.0722178	B2
KRTCAP2	0.000258243	0.291391	0.913	0.683	1	B4
CISD3	5.07e-17	0.291391	0.398	0.1	1.34e-12	B4
UQCR11	5.25e-05	0.288747	0.942	0.777	1	B4
LDHA	3.22e-05	0.288537	0.748	0.47	0.853686	B4
LTB	8.68e-13	0.286351	0.991	0.975	2.3e-08	B1
MT-CO1	4.73e-30	0.285493	1	1	1.25e-25	B2
NUDT4	1.74e-13	0.28471	0.347	0.183	4.6e-09	B1
LLGL2	8.15e-15	0.287755	0.34	0.086	2.16e-10	B4
DYNC1H1	1.31e-08	0.287261	0.602	0.274	0.000345756	B4
MYADM	7.73e-11	0.286779	0.262	0.07	2.05e-06	B4
OTUD1	8.55e-08	0.283648	0.25	0.16	0.0022656	B2
SLA	1.89e-10	0.283289	0.42	0.243	5e-06	B3
FMNL1	1.39e-05	0.286513	0.796	0.49	0.367752	B4
SMC4	1.15e-10	0.284294	0.359	0.116	3.05e-06	B4
GSTK1	4.41e-06	0.284052	0.845	0.523	0.116891	B4
SMARCB1	3.34e-09	0.282996	0.737	0.563	8.86e-05	B1
COMT	4.14e-08	0.283871	0.476	0.207	0.00109607	B4
ERP44	5.64e-07	0.281723	0.404	0.343	0.014949	B2
ZBTB7A	1.43e-07	0.281624	0.632	0.489	0.00377617	B1
RPL27A	1.17e-30	0.281467	1	1	3.1e-26	B1
MYH9	4.17e-06	0.283287	0.767	0.46	0.110342	B4
RNF167	5.3e-13	0.283051	0.495	0.163	1.4e-08	B4
MT1X	9.49e-22	0.28301	0.291	0.048	2.51e-17	B4
SLFN12L	1.13e-40	0.282121	0.282	0.021	3e-36	B4
LY6E	6.96e-06	0.281336	0.864	0.59	0.184316	B4
NDUFB4	3.93e-05	0.280769	0.903	0.605	1	B4
EZR	5.38e-10	0.279778	0.825	0.703	1.43e-05	B1
CORO7	1.85e-12	0.279599	0.323	0.17	4.89e-08	B1
MTPN	1.66e-08	0.279577	0.789	0.792	0.000440977	B2
CMTM6	5.95e-08	0.279322	0.602	0.467	0.00157652	B1
RALGDS	3.32e-16	0.280753	0.32	0.073	8.79e-12	B4
CCR6	0.000177262	0.27793	0.333	0.284	1	B2
PSMA5	7.55e-06	0.280512	0.767	0.449	0.200021	B4
CARD16	1.16e-06	0.280415	0.67	0.353	0.0307695	B4
EHD1	1.07e-08	0.27709	0.368	0.238	0.000284098	B1
JCHAIN	0.000556094	0.276648	0.564	0.486	1	B3
TRAT1	1.29e-41	0.280053	0.262	0.017	3.43e-37	B4
ICAM2	2.41e-07	0.276289	0.333	0.251	0.00638318	B2
RNF130	2.33e-05	0.277937	0.282	0.127	0.617629	B4
TM9SF3	9.92e-10	0.277514	0.515	0.198	2.63e-05	B4
NOTCH1	2.41e-21	0.277437	0.291	0.048	6.4e-17	B4
SAR1A	5.63e-11	0.276336	0.534	0.202	1.49e-06	B4
ISG15	5.35e-06	0.27611	0.602	0.306	0.141834	B4
CD24	8.92e-06	0.274678	0.623	0.509	0.236206	B3
KCNN4	4.04e-14	0.274221	0.311	0.152	1.07e-09	B1
TCF4	0.00014815	0.27361	0.748	0.665	1	B3
RBM38	3.63e-06	0.27349	0.344	0.28	0.0962431	B2
CHMP7	0.00557025	0.273152	0.313	0.298	1	B2
MAPKAPK3	8.56e-18	0.275181	0.262	0.047	2.27e-13	B4
APBB1IP	8.15e-05	0.275099	0.825	0.537	1	B4
UBL5	2.05e-06	0.27499	0.932	0.818	0.0543568	B4
COBLL1	9.71e-08	0.272401	0.588	0.431	0.00257206	B3
PLD4	1.78e-08	0.27215	0.412	0.249	0.000471925	B3
SEM1	0.000160768	0.274862	0.757	0.492	1	B4
RIC3	5.85e-07	0.270808	0.585	0.47	0.0155086	B3
RNF166	4.9e-12	0.272815	0.437	0.143	1.3e-07	B4
C5orf56	7.37e-06	0.27281	0.524	0.269	0.195343	B4
ZNF428	3.23e-08	0.272753	0.553	0.243	0.000855111	B4
APRT	0.0011542	0.271962	0.913	0.791	1	B4
TLE1	0.000240339	0.269208	0.306	0.258	1	B2
MICU2	2.97e-10	0.268897	0.356	0.211	7.87e-06	B1
IFNGR1	2.24e-05	0.268576	0.308	0.254	0.592302	B2
SLC2A4RG	9.33e-15	0.27078	0.476	0.143	2.47e-10	B4
WDR1	0.000853884	0.269776	0.534	0.328	1	B4
PKM	7.1e-10	0.267849	0.67	0.484	1.88e-05	B1
AGO3	8.33e-10	0.269483	0.544	0.214	2.21e-05	B4
CHCHD10	2.67e-09	0.267698	0.825	0.722	7.07e-05	B1
GPR183	1.14e-09	0.267459	0.468	0.315	3.02e-05	B1
SND1	6.23e-11	0.267265	0.296	0.16	1.65e-06	B1
RP9	0.000124576	0.267262	0.288	0.231	1	B2
LBH	4.96e-06	0.266982	0.625	0.605	0.131495	B2
MTDH	4.88e-08	0.26642	0.819	0.674	0.00129397	B1
KLF3	8.46e-09	0.268054	0.534	0.231	0.000224195	B4
CANX	1.32e-06	0.267895	0.573	0.285	0.0350782	B4
SH2D2A	4.7e-62	0.267709	0.252	0.006	1.25e-57	B4
MYO1G	9.34e-10	0.265755	0.537	0.363	2.47e-05	B1
EEF1A1	1.23e-50	0.265716	1	1	3.25e-46	B1
SSBP3	9.94e-16	0.266353	0.33	0.078	2.63e-11	B4
EID1	0.000284027	0.266335	0.835	0.598	1	B4
C4orf48	2.26e-12	0.265291	0.358	0.199	5.99e-08	B1
CCDC66	1.74e-07	0.266012	0.68	0.332	0.00461824	B4
SMIM14	4.01e-05	0.264939	0.495	0.455	1	B2
CDK6	8.26e-11	0.265604	0.272	0.074	2.19e-06	B4
RPAIN	0.00130832	0.264451	0.375	0.366	1	B2
AIDA	0.00151356	0.264335	0.439	0.442	1	B2
ARPC5L	0.000325201	0.265385	0.718	0.453	1	B4
INTS6	5.93e-06	0.264983	0.485	0.248	0.157103	B4
MS4A1	6.86e-10	0.264003	0.995	0.99	1.82e-05	B3
HLA-DRA	2.48e-25	0.263987	1	1	6.56e-21	B2
RERE	2.77e-06	0.263505	0.355	0.289	0.073332	B2
GNPTAB	4.31e-07	0.264589	0.417	0.181	0.011415	B4
MTSS1	7.96e-06	0.263075	0.577	0.461	0.210957	B1
TRAPPC10	1.11e-07	0.264321	0.553	0.25	0.00294974	B4
OSTF1	5.87e-05	0.264149	0.806	0.53	1	B4
MICAL3	0.000176789	0.26206	0.257	0.207	1	B2
CYB561A3	2.88e-08	0.261721	0.732	0.568	0.00076304	B3
ATP5MC3	5.05e-05	0.263253	0.903	0.678	1	B4
GRSF1	4.32e-08	0.263067	0.408	0.16	0.00114361	B4
SPIB	3.12e-06	0.260797	0.764	0.635	0.082644	B3
RIF1	3.81e-09	0.262321	0.524	0.217	0.000100986	B4
VAMP8	0.000449578	0.261123	0.883	0.644	1	B4
TPI1	1.59e-08	0.260316	0.647	0.496	0.000422193	B1
CALM2	1.79e-13	0.260219	0.933	0.863	4.73e-09	B1
TNRC6C	4.43e-17	0.261036	0.505	0.14	1.17e-12	B4
LYN	5e-07	0.260067	0.699	0.536	0.0132508	B3
RNF13	8.64e-05	0.260037	0.341	0.29	1	B2
FCRLA	0.00027079	0.259964	0.492	0.476	1	B2
SASH3	2.05e-08	0.260681	0.495	0.21	0.000541931	B4
PNOC	0.000189522	0.259585	0.375	0.337	1	B2
SYTL1	2.35e-05	0.260359	0.65	0.353	0.623728	B4
PRPF38B	6.34e-05	0.260178	0.835	0.533	1	B4
PSMC6	1.23e-05	0.259433	0.468	0.44	0.324549	B2
DRAP1	0.000132735	0.259549	0.825	0.519	1	B4
SNX5	2.54e-05	0.259177	0.379	0.328	0.672593	B2
TRIM56	8.96e-05	0.259348	0.65	0.385	1	B4
GCC2	0.000304631	0.258802	0.796	0.518	1	B4
TMA7	2.89e-05	0.258646	0.99	0.959	0.76544	B4
USE1	0.000221095	0.258368	0.322	0.281	1	B2
TKT	0.00186318	0.258604	0.612	0.383	1	B4
STK4	0.000162313	0.258256	0.942	0.773	1	B4
ARL11	0.000103921	0.257413	0.259	0.203	1	B2
PBXIP1	1.43e-07	0.257413	0.325	0.205	0.00379024	B1
UTRN	0.000281161	0.25719	0.432	0.406	1	B2
TMEM123	4.43e-06	0.257061	0.65	0.345	0.117279	B4
TAP1	1.92e-05	0.257028	0.66	0.376	0.508069	B4
DNMT1	2.82e-09	0.256899	0.408	0.153	7.47e-05	B4
GET3	6.18e-07	0.256797	0.456	0.21	0.0163768	B4
HMGN3	4.08e-05	0.256759	0.699	0.393	1	B4
METTL8	3.45e-06	0.256735	0.515	0.37	0.0914508	B3
HLA-A	2.21e-07	0.25666	1	0.999	0.00586075	B4
FADS3	9.67e-05	0.256252	0.264	0.202	1	B2
PSMB8-AS1	0.000391149	0.255856	0.481	0.478	1	B2
ANTKMT	1.29e-09	0.255634	0.402	0.255	3.42e-05	B1
TAOK3	0.000105583	0.255609	0.767	0.47	1	B4
PLAC8	3.06e-08	0.25554	0.867	0.815	0.000809692	B2
RRAS2	0.00115506	0.255383	0.286	0.249	1	B2
FAM3C	6.35e-05	0.25509	0.423	0.386	1	B2
SH3BP5	1.71e-06	0.254646	0.659	0.643	0.0452504	B2
HLA-B	3.38e-16	0.254544	1	0.995	8.97e-12	B1
CCSER2	1.21e-10	0.254443	0.456	0.164	3.21e-06	B4
HHEX	8.99e-06	0.254036	0.565	0.54	0.23816	B2
PSMB9	3.71e-08	0.254014	0.895	0.771	0.000982488	B1
FOXN3	7.94e-05	0.253926	0.395	0.354	1	B2
KANSL1	0.000158419	0.253882	0.738	0.467	1	B4
STARD3NL	4.86e-13	0.253403	0.34	0.093	1.29e-08	B4
N4BP1	1.08e-08	0.253237	0.417	0.163	0.000285231	B4
SFXN1	1.26e-10	0.252678	0.369	0.121	3.35e-06	B4
PTPRE	8.22e-22	0.252653	0.33	0.058	2.18e-17	B4
TXNDC5	7.44e-12	0.252141	0.261	0.123	1.97e-07	B1
CD44	0.00130906	0.252006	0.767	0.536	1	B4
TMEM50A	6.18e-05	0.251915	0.709	0.419	1	B4
CCDC107	1.43e-08	0.251401	0.67	0.298	0.000377637	B4
RAC1	0.00083572	0.250942	0.806	0.519	1	B4
BSG	2.35e-06	0.250839	0.563	0.279	0.0621774	B4
C1orf56	0.00170257	0.250836	0.508	0.502	1	B2
BIRC6	3.88e-07	0.250264	0.612	0.297	0.0102664	B4
